# Supplementary material for: Functional significance of cuckoo Cuculus canorus calls: responses of conspecifics, hosts and non-hosts
Source: PeerJ. 2018 Sep 18;6:e5302. doi: 10.7717/peerj.5302 (PMC6149496; doi:10.7717/peerj.5302)
Supplement: Supplemental Information 1 — Each line is the one experiment, arranged in following way: ID and name of the site; date 1 = 1 May, time is transformed to 0-1 value, distance to houses expressed in meters, the name of experimental trial, number of trial in the season, the reaction of birds to the cuckoo, column J, no of species reacted; K, number of individuals reacted, the other columns are species reacted to cuckoo arranged in an alphabetical list, the first 3 letters to genus and the 3 letters to the species scientific Latin name. [file peerj-06-5302-s001.xls]

## Sheet: cucsyllreaction
ID_site	Place	Date	Time	Dist_house	Exp.trial	Exp.trial.type	No.trial	Reaction to stuffed CU	n_spec_reacted	n_indiv_reacted	CU_reactingSyl	m_Acacan	n_Acacan	m_Acraru	n_Acroaru	m_Acrpal	n_Acrpal	m_Acrsch	n_Acrsch	m_Acrsci	n_Acrsci	m_Alaarv	n_Alaarv	m_Ant cam	n_Antcam	m_Antpra	n_Antpra	m_Anttri	n_Anttri	m_Carcar	n_carcar	m_Chlchl	n_Chlchl	M_Coccoc	n_Coccoc	m_Corcorax	n_Corcorax	m_Corcornix	n_Corcornix	m_Cyacae	n_Cyacae	m_Del urb	n_Del urb	m_Denmaj	n_Denmaj	m_Embcit	n_Embcit	m_Embsch	n_Embsch
1	Zlotkowo - koniec boiska	1	0.326389	400	CU_50	Cuckoo_long	1	mobbing to CU: KC, H, T; nervous: G, SU-2, KT - song	6	7	0	0	0	0	0	0	0	0	0	0	0	0	0	0	0	0	0	0	0	0	0	0	0	0	0	0	0	0	0	0	0	0	0	0	0	0	0	0	0
1	Zlotkowo - koniec boiska	35	0.274306	400	CP_5	Pigeon_short	2	0	0	0	0	0	0	0	0	0	0	0	0	0	0	0	0	0	0	0	0	0	0	0	0	0	0	0	0	0	0	0	0	0	0	0	0	0	0	0	0	0	0
1	Zlotkowo - koniec boiska	38	0.296528	400	CP_50	Pigeon_long	3	0	0	0	0	0	0	0	0	0	0	0	0	0	0	0	0	0	0	0	0	0	0	0	0	0	0	0	0	0	0	0	0	0	0	0	0	0	0	0	0	0	0
1	Zlotkowo - koniec boiska	40	0.286111	400	CU_5	Cuckoo_short	4	mob: H, nerv: KC, TM	3	3	3	0	0	0	0	0	0	0	0	0	0	0	0	0	0	0	0	0	0	0	0	0	0	0	0	0	0	0	0	0	0	0	0	0	0	0	0	0	0
2	Zlotkowo - boisko - buda	1	0.334722	50	CP_50	Pigeon_long	1	0	0	0	0	0	0	0	0	0	0	0	0	0	0	0	0	0	0	0	0	0	0	0	0	0	0	0	0	0	0	0	0	0	0	0	0	0	0	0	0	0	0
2	Zlotkowo - boisko - buda	35	0.280556	50	CU_5	Cuckoo_short	2	ner: TF	1	1	3	0	0	0	0	0	0	0	0	0	0	0	0	0	0	0	0	0	0	0	0	0	0	0	0	0	0	0	0	0	0	0	0	0	0	0	0	0	0
2	Zlotkowo - boisko - buda	38	0.289583	50	CU_50	Cuckoo_long	3	mob: S, H; nerv: SU	3	3	0	0	0	0	0	0	0	0	0	0	0	0	0	0	0	0	0	0	0	0	0	0	0	0	0	0	0	0	0	0	0	0	0	0	0	0	0	0	0
2	Zlotkowo - boisko - buda	40	0.291667	50	CP_5	Pigeon_short	4	mob: H	1	1	0	0	0	0	0	0	0	0	0	0	0	0	0	0	0	0	0	0	0	0	0	0	0	0	0	0	0	0	0	0	0	0	0	0	0	0	0	0	0
3	Zlotniki - koniec zadrzewienia	3	0.291667	200	CP_5	Pigeon_short	1	0	0	0	0	0	0	0	0	0	0	0	0	0	0	0	0	0	0	0	0	0	0	0	0	0	0	0	0	0	0	0	0	0	0	0	0	0	0	0	0	0	0
3	Zlotniki - koniec zadrzewienia	28	0.309028	200	CU_50	Cuckoo_long	2	nerv: SA	1	0	0	0	0	0	0	0	0	0	0	0	0	0	0	0	0	0	0	0	0	0	0	0	0	0	0	0	0	0	0	0	0	0	0	0	0	0	0	0	0
3	Zlotniki - koniec zadrzewienia	40	0.311111	200	CU_5	Cuckoo_short	3	0	0	0	0	0	0	0	0	0	0	0	0	0	0	0	0	0	0	0	0	0	0	0	0	0	0	0	0	0	0	0	0	0	0	0	0	0	0	0	0	0	0
3	Zlotniki - koniec zadrzewienia	43	0.263889	200	CP_50	Pigeon_long	4	nerv: G	1	1	0	0	0	0	0	0	0	0	0	0	0	0	0	0	0	0	0	0	0	0	0	0	0	0	0	0	0	0	0	0	0	0	0	0	0	0	0	0	0
4	Zlotniki UP	3	0.301389	0	CU_50	Cuckoo_long	1	nervous: PJ, Z	2	2	0	0	0	0	0	0	0	0	0	0	0	0	0	0	0	0	0	0	0	0	0	0	0	0	0	0	0	0	0	0	0	0	0	0	0	0	0	0	0
4	Zlotniki UP	28	0.317361	0	CU_5	Cuckoo_short	2	mob: S, H; nerv: PJ	3	3	0	0	0	0	0	0	0	0	0	0	0	0	0	0	0	0	0	0	0	0	0	0	0	0	0	0	0	0	0	0	0	0	0	0	0	0	0	0	0
4	Zlotniki UP	40	0.302778	0	CP_5	Pigeon_short	3	nerv: PJ	1	1	0	0	0	0	0	0	0	0	0	0	0	0	0	0	0	0	0	0	0	0	0	0	0	0	0	0	0	0	0	0	0	0	0	0	0	0	0	0	0
4	Zlotniki UP	43	0.269444	0	CP_50	Pigeon_long	4	mobb: H; nerv: P-2	2	3	0	0	0	0	0	0	0	0	0	0	0	0	0	0	0	0	0	0	0	0	0	0	0	0	0	0	0	0	0	0	0	0	0	0	0	0	0	0	0
5	Zlotniki UP - droga	3	0.310417	400	CU_5	Cuckoo_short	1	0	0	0	0	0	0	0	0	0	0	0	0	0	0	0	0	0	0	0	0	0	0	0	0	0	0	0	0	0	0	0	0	0	0	0	0	0	0	0	0	0	0
5	Zlotniki UP - droga	28	0.324306	400	CP_50	Pigeon_long	2	mob: H	1	1	0	0	0	0	0	0	0	0	0	0	0	0	0	0	0	0	0	0	0	0	0	0	0	0	0	0	0	0	0	0	0	0	0	0	0	0	0	0	0
5	Zlotniki UP - droga	40	0.344444	400	CP_5	Pigeon_short	3	nerv: MF, PJ	2	2	0	0	0	0	0	0	0	0	0	0	0	0	0	0	0	0	0	0	0	0	0	0	0	0	0	0	0	0	0	0	0	0	0	0	0	0	0	0	0
5	Zlotniki UP - droga	41	0.277083	400	CU_50	Cuckoo_long	4	nerv: MF	1	1	0	0	0	0	0	0	0	0	0	0	0	0	0	0	0	0	0	0	0	0	0	0	0	0	0	0	0	0	0	0	0	0	0	0	0	0	0	0	0
6	Zlotniki UP W	3	0.322222	50	CU_5	Cuckoo_short	1	0	0	0	0	0	0	0	0	0	0	0	0	0	0	0	0	0	0	0	0	0	0	0	0	0	0	0	0	0	0	0	0	0	0	0	0	0	0	0	0	0	0
6	Zlotniki UP W	28	0.330556	50	CP_5	Pigeon_short	2	0	0	0	0	0	0	0	0	0	0	0	0	0	0	0	0	0	0	0	0	0	0	0	0	0	0	0	0	0	0	0	0	0	0	0	0	0	0	0	0	0	0
6	Zlotniki UP W	40	0.3375	50	CU_50	Cuckoo_long	3	nerv: P, PJ, PIP	3	3	0	0	0	0	0	0	0	0	0	0	0	0	0	0	0	0	0	0	0	0	0	0	0	0	0	0	0	0	0	0	0	0	0	0	0	0	0	0	0
6	Zlotniki UP W	43	0.284722	50	CP_50	Pigeon_long	4	0	0	0	0	0	0	0	0	0	0	0	0	0	0	0	0	0	0	0	0	0	0	0	0	0	0	0	0	0	0	0	0	0	0	0	0	0	0	0	0	0	0
7	Zlotniki - aleja jesionowa	3	0.330556	400	CP_50	Pigeon_long	1	0	0	0	0	0	0	0	0	0	0	0	0	0	0	0	0	0	0	0	0	0	0	0	0	0	0	0	0	0	0	0	0	0	0	0	0	0	0	0	0	0	0
7	Zlotniki - aleja jesionowa	27	0.277778	400	CU_5	Cuckoo_short	2	mob: S; nerv: SU, MF	3	3	0	0	0	0	0	0	0	0	0	0	0	0	0	0	0	0	0	0	0	0	0	0	0	0	0	0	0	0	0	0	0	0	0	0	0	0	0	0	0
7	Zlotniki - aleja jesionowa	40	0.328472	400	CU_50	Cuckoo_long	3	mobb: H-5; nerv: PJ	2	6	0	0	0	0	0	0	0	0	0	0	0	0	0	0	0	0	0	0	0	0	0	0	0	0	0	0	0	0	0	0	0	0	0	0	0	0	0	0	0
7	Zlotniki - aleja jesionowa	43	0.301389	400	CP_5	Pigeon_short	4	0	0	0	0	0	0	0	0	0	0	0	0	0	0	0	0	0	0	0	0	0	0	0	0	0	0	0	0	0	0	0	0	0	0	0	0	0	0	0	0	0	0
8	Zlotniki - poletka UP	3	0.338194	800	CU_50	Cuckoo_long	1	mobbing: LE, G; nervous: MF, PJ	4	4	0	0	0	0	0	0	0	0	0	0	0	0	0	0	0	0	0	0	0	0	0	0	0	0	0	0	0	0	0	0	0	0	0	0	0	0	0	0	0
8	Zlotniki - poletka UP	27	0.286111	800	CP_50	Pigeon_long	2	0	0	0	0	0	0	0	0	0	0	0	0	0	0	0	0	0	0	0	0	0	0	0	0	0	0	0	0	0	0	0	0	0	0	0	0	0	0	0	0	0	0
8	Zlotniki - poletka UP	40	0.322222	800	CP_5	Pigeon_short	3	nerv: LE-2	1	2	0	0	0	0	0	0	0	0	0	0	0	0	0	0	0	0	0	0	0	0	0	0	0	0	0	0	0	0	0	0	0	0	0	0	0	0	0	0	0
8	Zlotniki - poletka UP	43	0.306944	800	CU_5	Cuckoo_short	4	nerv: TM	1	1	4	0	0	0	0	0	0	0	0	0	0	0	0	0	0	0	0	0	0	0	0	0	0	0	0	0	0	0	0	0	0	0	0	0	0	0	0	0	0
9	Ocieszyn - aleja	5	0.310417	800	CU_5	Cuckoo_short	1	nervous: EC	1	1	0	0	0	0	0	0	0	0	0	0	0	0	0	0	0	0	0	0	0	0	0	0	0	0	0	0	0	0	0	0	0	0	0	0	0	0	0	0	0
9	Ocieszyn - aleja	24	0.3	800	CP_5	Pigeon_short	2	nerv: LC-2, A-2	2	4	0	0	0	0	0	0	0	0	0	0	0	0	2	0	0	0	0	0	0	0	0	0	0	0	0	0	0	0	0	0	0	0	0	0	0	0	0	0	0
9	Ocieszyn - aleja	39	0.354861	800	CU_50	Cuckoo_long	3	nerv: MF; mob: LC	2	2	0	0	0	0	0	0	0	0	0	0	0	0	0	0	0	0	0	0	0	0	0	0	0	0	0	0	0	0	0	0	0	0	0	0	0	0	0	0	0
9	Ocieszyn - aleja	44	0.25	800	CP_50	Pigeon_long	4	0	0	0	0	0	0	0	0	0	0	0	0	0	0	0	0	0	0	0	0	0	0	0	0	0	0	0	0	0	0	0	0	0	0	0	0	0	0	0	0	0	0
10	Maniewo 2	5	0.327083	0	CU_5	Cuckoo_short	1	mobbing: PIP, nervous: G	2	2	0	0	0	0	0	0	0	0	0	0	0	0	0	0	0	0	0	0	0	0	0	0	0	0	0	0	0	0	0	0	0	0	0	0	0	0	0	0	0
10	Maniewo 2	24	0.310417	0	CU_50	Cuckoo_long	2	mob: GC-2, P-1, S; ner: S	3	5	0	0	0	0	0	0	0	0	0	0	0	0	0	0	0	0	0	0	0	0	0	0	0	0	0	0	0	0	0	0	0	0	0	0	0	0	0	0	0
10	Maniewo 2	39	0.3625	0	CP_5	Pigeon_short	3	nerv: MF	1	1	0	0	0	0	0	0	0	0	0	0	0	0	0	0	0	0	0	0	0	0	0	0	0	0	0	0	0	0	0	0	0	0	0	0	0	0	0	0	0
10	Maniewo 2	44	0.256944	0	CP_50	Pigeon_long	4	mob: H-2; ner: MA	2	3	0	0	0	0	0	0	0	0	0	0	0	0	0	0	0	0	0	0	0	0	0	0	0	0	0	0	0	0	0	0	0	0	0	0	0	0	0	0	0
11	Maniewo cmentarz	5	0.334028	400	CP_50	Pigeon_long	1	0	0	0	0	0	0	0	0	0	0	0	0	0	0	0	0	0	0	0	0	0	0	0	0	0	0	0	0	0	0	0	0	0	0	0	0	0	0	0	0	0	0
11	Maniewo cmentarz	24	0.319444	400	CU_5	Cuckoo_short	2	nerv: PP, SA	2	2	0	0	0	0	0	0	0	0	0	0	0	0	0	0	0	0	0	0	0	0	0	0	0	0	0	0	0	0	0	0	0	0	0	0	0	0	0	0	0
11	Maniewo cmentarz	39	0.370833	400	CP_5	Pigeon_short	3	nerv: P	1	1	0	0	0	0	0	0	0	0	0	0	0	0	0	0	0	0	0	0	0	0	0	0	0	0	0	0	0	0	0	0	0	0	0	0	0	0	0	0	0
11	Maniewo cmentarz	44	0.263194	400	CU_50	Cuckoo_long	4	mobb: AB; nerv: MF	2	2	0	0	0	0	0	0	0	0	0	0	0	0	0	0	0	0	0	0	0	0	0	0	0	0	0	0	0	0	0	0	0	0	0	0	0	0	0	0	0
12	Golebowo - zjazd figura	5	0.343056	400	CP_5	Pigeon_short	1	0	0	0	0	0	0	0	0	0	0	0	0	0	0	0	0	0	0	0	0	0	0	0	0	0	0	0	0	0	0	0	0	0	0	0	0	0	0	0	0	0	0
12	Golebowo - zjazd figura	24	0.333333	400	CU_50	Cuckoo_long	2	nerv: S, AB	2	2	0	0	1	0	0	0	0	0	0	0	0	0	0	0	0	0	0	0	0	0	0	0	0	0	0	0	0	0	0	0	0	0	0	0	0	0	0	0	0
12	Golebowo - zjazd figura	39	0.376389	400	CP_50	Pigeon_long	3	0	0	0	0	0	0	0	0	0	0	0	0	0	0	0	0	0	0	0	0	0	0	0	0	0	0	0	0	0	0	0	0	0	0	0	0	0	0	0	0	0	0
12	Golebowo - zjazd figura	44	0.277778	400	CU_5	Cuckoo_short	4	nerv: SN	1	1	3	0	0	0	0	0	0	0	0	0	0	0	0	0	0	0	0	0	0	0	0	0	0	0	0	0	0	0	0	0	0	0	0	0	0	0	0	0	0
13	Golebowo - tablica	5	0.35	50	CU_50	Cuckoo_long	1	nervous: S, XL	2	2	0	0	0	0	0	0	1	0	0	0	0	0	0	0	0	0	0	0	0	0	0	0	0	0	0	0	0	0	0	0	0	0	0	0	0	0	0	0	0
13	Golebowo - tablica	24	0.327083	50	CP_50	Pigeon_long	2	nerv:MA	1	1	0	0	0	0	0	0	0	0	0	0	0	0	0	0	0	0	0	0	0	0	0	0	0	0	0	0	0	0	0	0	0	0	0	0	0	0	0	0	0
13	Golebowo - tablica	39	0.381944	50	CU_5	Cuckoo_short	3	mob: H, MA	2	2	0	0	0	0	0	0	0	0	0	0	0	0	0	0	0	0	0	0	0	0	0	0	0	0	0	0	0	0	0	0	0	0	0	0	0	0	0	0	0
13	Golebowo - tablica	44	0.272222	50	CP_5	Pigeon_short	4	nerv: C	1	1	0	0	0	0	0	0	0	0	0	0	0	0	0	0	0	0	0	0	0	0	0	0	1	0	0	0	0	0	0	0	0	0	0	0	0	0	0	0	0
14	Biedrusko - stawy - buda	6	0.288194	100	CU_5	Cuckoo_short	1	nervous: PJ	1	1	0	0	0	0	0	0	0	0	0	0	0	0	0	0	0	0	0	0	0	0	0	0	0	0	0	0	0	0	0	0	0	0	0	0	0	0	0	0	0
14	Biedrusko - stawy - buda	28	0.399306	100	CP_50	Pigeon_long	2	0	0	0	0	0	0	0	0	0	0	0	0	0	0	0	0	0	0	0	0	0	0	0	0	0	0	0	0	0	0	0	0	0	0	0	0	0	0	0	0	0	0
14	Biedrusko - stawy - buda	45	0.25	100	CP_5	Pigeon_short	3	nerv:p	1	1	0	0	0	0	0	0	0	0	0	0	0	0	0	0	0	0	0	0	0	0	0	0	0	0	0	0	0	0	0	0	0	0	0	0	0	0	0	0	0
14	Biedrusko - stawy - buda	46	0.258333	100	CU_50	Cuckoo_long	4	mobb: KT, PJ; nerv: PE	3	3	7	0	0	0	0	0	0	0	0	0	0	0	0	0	0	0	0	0	0	0	0	0	0	0	0	0	0	0	0	0	1	0	0	0	0	0	0	0	0
15	Biedrusko - wiata	6	0.298611	400	CP_50	Pigeon_long	1	nervous: TF-2	1	2	0	0	0	0	0	0	0	0	0	0	0	0	0	0	0	0	0	0	0	0	0	0	0	0	0	0	0	0	0	0	0	0	0	0	0	0	0	0	0
15	Biedrusko - wiata	28	0.40625	400	CU_50	Cuckoo_long	2	mob: MA; nerv: MA, XL, SA	3	4	17	0	0	0	0	0	1	0	0	0	0	0	0	0	0	0	0	0	0	0	0	0	0	0	0	0	0	0	0	0	0	0	0	0	0	0	0	0	0
15	Biedrusko - wiata	45	0.256944	400	CU_5	Cuckoo_short	3	mob: LC, nerv: PJ, SN	3	3	0	0	0	0	0	0	0	0	0	0	0	0	0	0	0	0	0	0	0	0	0	0	0	0	0	0	0	0	0	0	0	0	0	0	0	0	0	0	0
15	Biedrusko - wiata	46	0.263889	400	CP_5	Pigeon_short	4	nerv: OR, PE	2	2	0	0	0	0	0	0	0	0	0	0	0	0	0	0	0	0	0	0	0	0	0	0	0	0	0	0	0	0	0	0	1	0	0	0	0	0	0	0	0
16	Radojewo W	6	0.340278	800	CU_5	Cuckoo_short	1	0	0	0	0	0	0	0	0	0	0	0	0	0	0	0	0	0	0	0	0	0	0	0	0	0	0	0	0	0	0	0	0	0	0	0	0	0	0	0	0	0	0
16	Radojewo W	28	0.384028	800	CP_50	Pigeon_long	2	0	0	0	0	0	0	0	0	0	0	0	0	0	0	0	0	0	0	0	0	0	0	0	0	0	0	0	0	0	0	0	0	0	0	0	0	0	0	0	0	0	0
16	Radojewo W	45	0.273611	800	CU_50	Cuckoo_long	3	nerv: KT, PE	2	2	0	0	0	0	0	0	0	0	0	0	0	0	0	0	0	0	0	0	0	0	0	0	0	0	0	0	0	0	0	0	1	0	0	0	0	0	0	0	0
16	Radojewo W	46	0.281944	800	CP_5	Pigeon_short	4	nerv: TP	1	1	0	0	0	0	0	0	0	0	0	0	0	0	0	0	0	0	0	0	0	0	0	0	0	0	0	0	0	0	0	0	0	0	0	0	0	0	0	0	0
17	Biedrusko -rybakowka	6	0.315972	400	CU_50	Cuckoo_long	1	mobbing:XS	1	1	0	0	0	0	0	0	0	0	0	1	0	0	0	0	0	0	0	0	0	0	0	0	0	0	0	0	0	0	0	0	0	0	0	0	0	0	0	0	0
17	Biedrusko -rybakowka	28	0.415278	400	CP_50	Pigeon_long	2	0	0	0	0	0	0	0	0	0	0	0	0	0	0	0	0	0	0	0	0	0	0	0	0	0	0	0	0	0	0	0	0	0	0	0	0	0	0	0	0	0	0
17	Biedrusko -rybakowka	45	0.263889	400	CP_5	Pigeon_short	3	0	0	0	0	0	0	0	0	0	0	0	0	0	0	0	0	0	0	0	0	0	0	0	0	0	0	0	0	0	0	0	0	0	0	0	0	0	0	0	0	0	0
17	Biedrusko -rybakowka	46	0.270833	400	CU_5	Cuckoo_short	4	nerv: SN, XL	2	2	2	0	0	0	0	0	1	0	0	0	0	0	0	0	0	0	0	0	0	0	0	0	0	0	0	0	0	0	0	0	0	0	0	0	0	0	0	0	0
18	Radojewo W uprawa	6	0.347917	400	CP_50	Pigeon_long	1	0	0	0	0	0	0	0	0	0	0	0	0	0	0	0	0	0	0	0	0	0	0	0	0	0	0	0	0	0	0	0	0	0	0	0	0	0	0	0	0	0	0
18	Radojewo W uprawa	28	0.390278	400	CU_50	Cuckoo_long	2	nerv: MF	1	1	0	0	0	0	0	0	0	0	0	0	0	0	0	0	0	0	0	0	0	0	0	0	0	0	0	0	0	0	0	0	0	0	0	0	0	0	0	0	0
18	Radojewo W uprawa	45	0.28125	400	CP_5	Pigeon_short	3	nerv: L	1	1	0	0	0	0	0	0	0	0	0	0	0	0	0	0	0	0	0	0	0	0	0	0	0	0	0	0	0	0	0	0	0	0	0	0	0	0	0	0	0
18	Radojewo W uprawa	46	0.288194	400	CU_5	Cuckoo_short	4	nerv: XL	1	1	0	0	0	0	0	0	1	0	0	0	0	0	0	0	0	0	0	0	0	0	0	0	0	0	0	0	0	0	0	0	0	0	0	0	0	0	0	0	0
19	Sobota - tenis	14	0.298611	0	CP_50	Pigeon_long	1	mobbing: MA-2	1	2	0	0	0	0	0	0	0	0	0	0	0	0	0	0	0	0	0	0	0	0	0	0	0	0	0	0	0	0	0	0	0	0	0	0	0	0	0	0	0
19	Sobota - tenis	24	0.458333	0	CP_5	Pigeon_short	2	mob: R-2	1	2	0	0	0	0	0	0	0	0	0	0	0	0	0	0	0	0	0	0	0	0	0	0	0	0	0	0	0	0	0	0	0	0	0	0	0	0	0	0	0
19	Sobota - tenis	38	0.336806	0	CU_50	Cuckoo_long	3	mob: H, MA, MF; nerv: MF	3	4	0	0	0	0	0	0	0	0	0	0	0	0	0	0	0	0	0	0	0	0	0	0	0	0	0	0	0	0	0	0	0	0	0	0	0	0	0	0	0
19	Sobota - tenis	39	0.431944	0	CU_5	Cuckoo_short	4	mobb: H	1	1	0	0	0	0	0	0	0	0	0	0	0	0	0	0	0	0	0	0	0	0	0	0	0	0	0	0	0	0	0	0	0	0	0	0	0	0	0	0	0
20	Sobota - tenis N	14	0.311806	400	CU_5	Cuckoo_short	1	mobbing: MA	1	1	0	0	0	0	0	0	0	0	0	0	0	0	0	0	0	0	0	0	0	0	0	0	0	0	0	0	0	0	0	0	0	0	0	0	0	0	0	0	0
20	Sobota - tenis N	24	0.445833	400	CP_50	Pigeon_long	2	0	0	0	0	0	0	0	0	0	0	0	0	0	0	0	0	0	0	0	0	0	0	0	0	0	0	0	0	0	0	0	0	0	0	0	0	0	0	0	0	0	0
20	Sobota - tenis N	38	0.344444	400	CU_50	Cuckoo_long	3		0	0	9	0	0	0	0	0	0	0	0	0	0	0	0	0	0	0	0	0	0	0	0	0	0	0	0	0	0	0	0	0	0	0	0	0	0	0	0	0	0
20	Sobota - tenis N	39	0.426389	400	CP_5	Pigeon_short	4	0	0	0	0	0	0	0	0	0	0	0	0	0	0	0	0	0	0	0	0	0	0	0	0	0	0	0	0	0	0	0	0	0	0	0	0	0	0	0	0	0	0
21	Goleczewo - S	14	0.325	50	CU_50	Cuckoo_long	1	mobbing: G, nervous: S.C.	2	2	0	0	0	0	0	0	0	0	0	0	0	0	0	0	0	0	0	0	0	0	0	0	0	0	0	0	0	0	0	0	0	0	0	0	0	0	0	0	0
21	Goleczewo - S	24	0.425	50	CP_5	Pigeon_short	2	nerv: S	1	1	0	0	0	0	0	0	0	0	0	0	0	0	0	0	0	0	0	0	0	0	0	0	0	0	0	0	0	0	0	0	0	0	0	0	0	0	0	0	0
21	Goleczewo - S	38	0.350694	50	CU_5	Cuckoo_short	3	mob: ES; nerv: XL, XS	3	3	0	0	0	0	0	0	1	0	0	0	1	0	0	0	0	0	0	0	0	0	0	0	0	0	0	0	0	0	0	0	0	0	0	0	0	0	0	1	0
21	Goleczewo - S	39	0.416667	50	CP_50	Pigeon_long	4	mob: H; nerv: SR-2, XL	3	4	0	0	0	0	0	0	1	0	0	0	0	0	0	0	0	0	0	0	0	0	0	0	0	0	0	0	0	0	0	0	0	0	0	0	0	0	0	0	0
22	Pasieka	14	0.333333	200	CU_5	Cuckoo_short	1	mobbing: MA-2, LC; nervous: SA	3	4	0	0	0	0	0	0	0	0	0	0	0	0	0	0	0	0	0	0	0	0	0	0	0	0	0	0	0	0	0	0	0	0	0	0	0	0	0	0	0
22	Pasieka	24	0.438194	200	CU_50	Cuckoo_long	2	mob: S-2, SA, S.C., H; nerv: SA, MA	5	7	0	0	0	0	0	0	0	0	0	0	0	0	0	0	0	0	0	0	0	0	0	0	0	0	0	0	0	0	0	0	0	0	0	0	0	0	0	0	0
22	Pasieka	38	0.357639	200	CP_5	Pigeon_short	3	0	0	0	0	0	0	0	0	0	0	0	0	0	0	0	0	0	0	0	0	0	0	0	0	0	0	0	0	0	0	0	0	0	0	0	0	0	0	0	0	0	0
22	Pasieka	39	0.411111	200	CP_50	Pigeon_long	4	nerv: COX	1	1	0	0	0	0	0	0	0	0	0	0	0	0	0	0	0	0	0	0	0	0	0	0	0	0	0	0	1	0	0	0	0	0	0	0	0	0	0	0	0
23	Goleczewo - rezydencja	14	0.351389	50	CP_50	Pigeon_long	1	0	0	0	0	0	0	0	0	0	0	0	0	0	0	0	0	0	0	0	0	0	0	0	0	0	0	0	0	0	0	0	0	0	0	0	0	0	0	0	0	0	0
23	Goleczewo - rezydencja	24	0.41875	50	CU_5	Cuckoo_short	2	mob:MA; nerv: P,TM	3	3	0	0	0	0	0	0	0	0	0	0	0	0	0	0	0	0	0	0	0	0	0	0	0	0	0	0	0	0	0	0	0	0	0	0	0	0	0	0	0
23	Goleczewo - rezydencja	38	0.354167	50	CU_50	Cuckoo_long	3	nerv: TM	1	1	0	0	0	0	0	0	0	0	0	0	0	0	0	0	0	0	0	0	0	0	0	0	0	0	0	0	0	0	0	0	0	0	0	0	0	0	0	0	0
23	Goleczewo - rezydencja	39	0.4	50	CP_5	Pigeon_short	4	mob: PJ-2; nerv: PJ, MA	2	4	0	0	0	0	0	0	0	0	0	0	0	0	0	0	0	0	0	0	0	0	0	0	0	0	0	0	0	0	0	0	0	0	0	0	0	0	0	0	0
24	Mrowino - Lakowa	18	0.327083	0	CU_5	Cuckoo_short	1	nervous:S2, CU - in distance 10 syl	1	1	10	0	0	0	0	0	0	0	0	0	0	0	0	0	0	0	0	0	0	0	0	0	0	0	0	0	0	0	0	0	0	0	0	0	0	0	0	0	0
24	Mrowino - Lakowa	29	0.265972	0	CP_5	Pigeon_short	2	0	0	0	0	0	0	0	0	0	0	0	0	0	0	0	0	0	0	0	0	0	0	0	0	0	0	0	0	0	0	0	0	0	0	0	0	0	0	0	0	0	0
24	Mrowino - Lakowa	44	0.340972	0	CP_50	Pigeon_long	3	mobb: H, PIP, PJ; nerv: XL	4	4	0	0	0	0	0	0	1	0	0	0	0	0	0	0	0	0	0	0	0	0	0	0	0	0	0	0	0	0	0	0	0	0	0	0	0	0	0	0	0
24	Mrowino - Lakowa	46	0.361111	0	CU_50	Cuckoo_long	4	mobb: XS; nerv: HI	2	2	31	0	0	0	0	0	0	0	0	1	0	0	0	0	0	0	0	0	0	0	0	0	0	0	0	0	0	0	0	0	0	0	0	0	0	0	0	0	0
25	Mrowino - Lesna	18	0.331944	200	CP_5	Pigeon_short	1	0	0	0	0	0	0	0	0	0	0	0	0	0	0	0	0	0	0	0	0	0	0	0	0	0	0	0	0	0	0	0	0	0	0	0	0	0	0	0	0	0	0
25	Mrowino - Lesna	29	0.277778	200	CU_5	Cuckoo_short	2	mob: MA, SC; nerv: PE	3	3	8	0	0	0	0	0	0	0	0	0	0	0	0	0	0	0	0	0	0	0	0	0	0	0	0	0	0	0	0	0	1	0	0	0	0	0	0	0	0
25	Mrowino - Lesna	44	0.334722	200	CU_50	Cuckoo_long	3	nerv: COC	1	1	0	0	0	0	0	0	0	0	0	0	0	0	0	0	0	0	0	0	0	0	0	0	0	0	0	0	0	0	1	0	0	0	0	0	0	0	0	0	0
25	Mrowino - Lesna	46	0.351389	200	CP_50	Pigeon_long	4	0	0	0	0	0	0	0	0	0	0	0	0	0	0	0	0	0	0	0	0	0	0	0	0	0	0	0	0	0	0	0	0	0	0	0	0	0	0	0	0	0	0
26	Moscienica - Zielone Wzgorza 26	18	0.739583	0	CU_5	Cuckoo_short	1	0	0	0	0	0	0	0	0	0	0	0	0	0	0	0	0	0	0	0	0	0	0	0	0	0	0	0	0	0	0	0	0	0	0	0	0	0	0	0	0	0	0
26	Moscienica - Zielone Wzgorza 26	29	0.639583	0	CP_5	Pigeon_short	2	0	0	0	0	0	0	0	0	0	0	0	0	0	0	0	0	0	0	0	0	0	0	0	0	0	0	0	0	0	0	0	0	0	0	0	0	0	0	0	0	0	0
26	Moscienica - Zielone Wzgorza 26	40	0.611111	0	CP_50	Pigeon_long	3	nerv: PO	1	1	0	0	0	0	0	0	0	0	0	0	0	0	0	0	0	0	0	0	0	0	0	0	0	0	0	0	0	0	0	0	0	0	0	0	0	0	0	0	0
26	Moscienica - Zielone Wzgorza 26	41	0.373611	0	CU_50	Cuckoo_long	4	0	0	0	0	0	0	0	0	0	0	0	0	0	0	0	0	0	0	0	0	0	0	0	0	0	0	0	0	0	0	0	0	0	0	0	0	0	0	0	0	0	0
27	Czolowo - brzeg wsi	18	0.752083	100	CP_50	Pigeon_long	1	0	0	0	0	0	0	0	0	0	0	0	0	0	0	0	0	0	0	0	0	0	0	0	0	0	0	0	0	0	0	0	0	0	0	0	0	0	0	0	0	0	0
27	Czolowo - brzeg wsi	29	0.65625	100	CU_50	Cuckoo_long	2	nerv: PP	1	1	0	0	0	0	0	0	0	0	0	0	0	0	0	0	0	0	0	0	0	0	0	0	0	0	0	0	0	0	0	0	0	0	0	0	0	0	0	0	0
27	Czolowo - brzeg wsi	40	0.643056	100	CP_5	Pigeon_short	3	0	0	0	0	0	0	0	0	0	0	0	0	0	0	0	0	0	0	0	0	0	0	0	0	0	0	0	0	0	0	0	0	0	0	0	0	0	0	0	0	0	0
27	Czolowo - brzeg wsi	41	0.364583	100	CU_5	Cuckoo_short	4	mobb: H-2, EI; nerv: AT	3	4	0	0	0	0	0	0	0	0	0	0	0	0	0	0	0	0	0	0	1	0	0	0	0	0	0	0	0	0	0	0	0	0	0	0	0	1	0	0	0
28	Czolowo - boisko	18	0.757639	200	CU_50	Cuckoo_long	1	mobbing:XB - song, S - 1 m, S-nervous	2	3	0	0	0	0	0	0	0	1	0	0	0	0	0	0	0	0	0	0	0	0	0	0	0	0	0	0	0	0	0	0	0	0	0	0	0	0	0	0	0
28	Czolowo - boisko	29	0.661806	200	CP_50	Pigeon_long	2	mob: H	1	1	0	0	0	0	0	0	0	0	0	0	0	0	0	0	0	0	0	0	0	0	0	0	0	0	0	0	0	0	0	0	0	0	0	0	0	0	0	0	0
28	Czolowo - boisko	40	0.651389	200	CU_5	Cuckoo_short	3	0	0	0	0	0	0	0	0	0	0	0	0	0	0	0	0	0	0	0	0	0	0	0	0	0	0	0	0	0	0	0	0	0	0	0	0	0	0	0	0	0	0
28	Czolowo - boisko	41	0.358333	200	CP_5	Pigeon_short	4	mobb: MA	1	1	0	0	0	0	0	0	0	0	0	0	0	0	0	0	0	0	0	0	0	0	0	0	0	0	0	0	0	0	0	0	0	0	0	0	0	0	0	0	0
29	Rz. Strzeszynka - las	19	0.390278	800	CP_50	Pigeon_long	1	mobbing: DJ	1	1	0	0	0	0	0	0	0	0	0	0	0	0	0	0	0	0	0	0	0	0	0	0	0	0	0	0	0	0	0	0	0	0	0	1	0	0	0	0	0
29	Rz. Strzeszynka - las	27	0.344444	800	CP_5	Pigeon_short	2	mobb: E, PJ, nerv: TM	3	3	0	0	0	0	0	0	0	0	0	0	0	0	0	0	0	0	0	0	0	0	0	0	0	0	0	0	0	0	0	0	0	0	0	0	0	0	0	0	0
29	Rz. Strzeszynka - las	44	0.361111	800	CU_50	Cuckoo_long	3	nerv: E, KC	2	2	0	0	0	0	0	0	0	0	0	0	0	0	0	0	0	0	0	0	0	0	0	0	0	0	0	0	0	0	0	0	0	0	0	0	0	0	0	0	0
29	Rz. Strzeszynka - las	46	0.395833	800	CP_50	Pigeon_long	4	nerv: TM	1	1	0	0	0	0	0	0	0	0	0	0	0	0	0	0	0	0	0	0	0	0	0	0	0	0	0	0	0	0	0	0	0	0	0	0	0	0	0	0	0
30	Rz. Strzeszynka - 400 dom	19	0.315972	400	CP_5	Pigeon_short	1	mobbing: KS	1	1	0	0	0	0	0	0	0	0	0	0	0	0	0	0	0	0	0	0	0	0	0	0	0	0	0	0	0	0	0	0	0	0	0	0	0	0	0	0	0
30	Rz. Strzeszynka - 400 dom	27	0.350694	400	CU_50	Cuckoo_long	2	nerv: DJ, HI, PE, PJ	4	4	0	0	0	0	0	0	0	0	0	0	0	0	0	0	0	0	0	0	0	0	0	0	0	0	0	0	0	0	0	0	1	0	0	0	1	0	0	0	0
30	Rz. Strzeszynka - 400 dom	44	0.370833	400	CU_5	Cuckoo_short	3	nerv: PJ	1	1	0	0	0	0	0	0	0	0	0	0	0	0	0	0	0	0	0	0	0	0	0	0	0	0	0	0	0	0	0	0	0	0	0	0	0	0	0	0	0
30	Rz. Strzeszynka - 400 dom	46	0.402083	400	CP_50	Pigeon_long	4	0	0	0	0	0	0	0	0	0	0	0	0	0	0	0	0	0	0	0	0	0	0	0	0	0	0	0	0	0	0	0	0	0	0	0	0	0	0	0	0	0	0
31	PN ul. Budziszynska	19	0.368056	100	CU_50	Cuckoo_long	1	mobbing: H-3, nervous: CC, PE, TM	4	6	0	0	0	0	0	0	0	0	0	0	0	0	0	0	0	0	0	0	0	0	1	0	0	0	0	0	0	0	0	0	1	0	0	0	0	0	0	0	0
31	PN ul. Budziszynska	27	0.336111	100	CP_50	Pigeon_long	2	mob: EI; nerv: PE	2	2	0	0	0	0	0	0	0	0	0	0	0	0	0	0	0	0	0	0	0	0	0	0	0	0	0	0	0	0	0	0	1	0	0	0	0	1	0	0	0
31	PN ul. Budziszynska	44	0.377778	100	CP_5	Pigeon_short	3	nerv: HI, TM	2	2	0	0	0	0	0	0	0	0	0	0	0	0	0	0	0	0	0	0	0	0	0	0	0	0	0	0	0	0	0	0	0	0	0	0	0	0	0	0	0
31	PN ul. Budziszynska	46	0.390278	100	CU_5	Cuckoo_short	4	mobb: SU	1	1	0	0	0	0	0	0	0	0	0	0	0	0	0	0	0	0	0	0	0	0	0	0	0	0	0	0	0	0	0	0	0	0	0	0	0	0	0	0	0
32	Strzeszyn Stadnina	19	0.41875	0	CU_5	Cuckoo_short	1	nervous song - E	1	1	0	0	0	0	0	0	0	0	0	0	0	0	0	0	0	0	0	0	0	0	0	0	0	0	0	0	0	0	0	0	0	0	0	0	0	0	0	0	0
32	Strzeszyn Stadnina	27	0.329861	0	CU_50	Cuckoo_long	2	mob: H-2, DJ; nerv: E, TM, KC, T	6	7	0	0	0	0	0	0	0	0	0	0	0	0	0	0	0	0	0	0	0	0	0	0	0	0	0	0	0	0	0	0	0	0	0	1	0	0	0	0	0
32	Strzeszyn Stadnina	44	0.382639	0	CP_5	Pigeon_short	3	nerv: E, KC	2	2	0	0	0	0	0	0	0	0	0	0	0	0	0	0	0	0	0	0	0	0	0	0	0	0	0	0	0	0	0	0	0	0	0	0	0	0	0	0	0
32	Strzeszyn Stadnina	46	0.430556	0	CP_50	Pigeon_long	4	mobb: G	1	1	0	0	0	0	0	0	0	0	0	0	0	0	0	0	0	0	0	0	0	0	0	0	0	0	0	0	0	0	0	0	0	0	0	0	0	0	0	0	0
33	Strzeszyn sciezka rowerowa polana	19	0.43125	800	CP_5	Pigeon_short	1	mobbing: KC-2, nervous song - SA	2	3	0	0	0	0	0	0	0	0	0	0	0	0	0	0	0	0	0	0	0	0	0	0	0	0	0	0	0	0	0	0	0	0	0	0	0	0	0	0	0
33	Strzeszyn sciezka rowerowa polana	27	0.322917	800	CU_50	Cuckoo_long	2	mob: KC, E, T; nerv: T, PJ	5	5	9	0	0	0	0	0	0	0	0	0	0	0	0	0	0	0	0	0	0	0	0	0	0	0	0	0	0	0	0	0	0	0	0	0	0	0	0	0	0
33	Strzeszyn sciezka rowerowa polana	44	0.395833	800	CP_50	Pigeon_long	3	0	0	0	0	0	0	0	0	0	0	0	0	0	0	0	0	0	0	0	0	0	0	0	0	0	0	0	0	0	0	0	0	0	0	0	0	0	0	0	0	0	0
33	Strzeszyn sciezka rowerowa polana	46	0.416667	800	CU_5	Cuckoo_short	4	nerv: E	1	1	0	0	0	0	0	0	0	0	0	0	0	0	0	0	0	0	0	0	0	0	0	0	0	0	0	0	0	0	0	0	0	0	0	0	0	0	0	0	0
34	Strzeszyn duza polana	19	0.436111	800	CU_50	Cuckoo_long	1	nervius: TM	1	1	0	0	0	0	0	0	0	0	0	0	0	0	0	0	0	0	0	0	0	0	0	0	0	0	0	0	0	0	0	0	0	0	0	0	0	0	0	0	0
34	Strzeszyn duza polana	27	0.315972	800	CU_5	Cuckoo_short	2	mob: PJ-2, PN, PA, KC; nerv: PJ, XL, HI	6	7	4	0	0	0	0	0	1	0	0	0	0	0	0	0	0	0	0	0	0	0	0	0	0	0	0	0	0	0	0	0	0	0	0	0	0	0	0	0	0
34	Strzeszyn duza polana	44	0.388194	800	CU_50	Cuckoo_long	3	nerv: EI	1	1	0	0	0	0	0	0	0	0	0	0	0	0	0	0	0	0	0	0	0	0	0	0	0	0	0	0	0	0	0	0	0	0	0	0	0	0	1	0	0
34	Strzeszyn duza polana	46	0.411111	800	CP_5	Pigeon_short	4	nerv: H	1	1	0	0	0	0	0	0	0	0	0	0	0	0	0	0	0	0	0	0	0	0	0	0	0	0	0	0	0	0	0	0	0	0	0	0	0	0	0	0	0
36	Sowiniec tablica	19	0.7375	100	CP_50	Pigeon_long	1	0	0	0	0	0	0	0	0	0	0	0	0	0	0	0	0	0	0	0	0	0	0	0	0	0	0	0	0	0	0	0	0	0	0	0	0	0	0	0	0	0	0
36	Sowiniec tablica	20	0.424306	100	CU_50	Cuckoo_long	2	nervous: song KT	1	1	0	0	0	0	0	0	0	0	0	0	0	0	0	0	0	0	0	0	0	0	0	0	0	0	0	0	0	0	0	0	0	0	0	0	0	0	0	0	0
36	Sowiniec tablica	40	0.724306	100	CP_5	Pigeon_short	3	0	0	0	0	0	0	0	0	0	0	0	0	0	0	0	0	0	0	0	0	0	0	0	0	0	0	0	0	0	0	0	0	0	0	0	0	0	0	0	0	0	0
36	Sowiniec tablica	41	0.338889	100	CU_5	Cuckoo_short	4	0	0	0	0	0	0	0	0	0	0	0	0	0	0	0	0	0	0	0	0	0	0	0	0	0	0	0	0	0	0	0	0	0	0	0	0	0	0	0	0	0	0
37	Sowiniec polo	19	0.744444	800	CU_5	Cuckoo_short	1	in distance CU fem nerv	0	0	0	0	0	0	0	0	0	0	0	0	0	0	0	0	0	0	0	0	0	0	0	0	0	0	0	0	0	0	0	0	0	0	0	0	0	0	0	0	0
37	Sowiniec polo	20	0.417361	800	CP_50	Pigeon_long	2	0	0	0	0	0	0	0	0	0	0	0	0	0	0	0	0	0	0	0	0	0	0	0	0	0	0	0	0	0	0	0	0	0	0	0	0	0	0	0	0	0	0
37	Sowiniec polo	40	0.730556	800	CU_50	Cuckoo_long	3	nerv: KT, SE	2	2	0	0	0	0	0	0	0	0	0	0	0	0	0	0	0	0	0	0	0	0	0	0	0	0	0	0	0	0	0	0	0	0	0	0	0	0	0	0	0
37	Sowiniec polo	41	0.333333	88	CP_5	Pigeon_short	4	nerv: PN-2, MA	2	3	0	0	0	0	0	0	0	0	0	0	0	0	0	0	0	0	0	0	0	0	0	0	0	0	0	0	0	0	0	0	0	0	0	0	0	0	0	0	0
38	Baranowo - Sowinki	19	0.756944	800	CU_5	Cuckoo_short	1	0	0	0	0	0	0	0	0	0	0	0	0	0	0	0	0	0	0	0	0	0	0	0	0	0	0	0	0	0	0	0	0	0	0	0	0	0	0	0	0	0	0
38	Baranowo - Sowinki	20	0.397917	800	CP_50	Pigeon_long	2	0	0	0	0	0	0	0	0	0	0	0	0	0	0	0	0	0	0	0	0	0	0	0	0	0	0	0	0	0	0	0	0	0	0	0	0	0	0	0	0	0	0
38	Baranowo - Sowinki	40	0.736806	800	CP_5	Pigeon_short	3	0	0	0	0	0	0	0	0	0	0	0	0	0	0	0	0	0	0	0	0	0	0	0	0	0	0	0	0	0	0	0	0	0	0	0	0	0	0	0	0	0	0
38	Baranowo - Sowinki	41	0.326389	800	CU_50	Cuckoo_long	4	0	0	0	0	0	0	0	0	0	0	0	0	0	0	0	0	0	0	0	0	0	0	0	0	0	0	0	0	0	0	0	0	0	0	0	0	0	0	0	0	0	0
39	Baranowo skrzyzowanie	19	0.763889	50	CU_5	Cuckoo_short	1	mobbing: PJ	1	1	0	0	0	0	0	0	0	0	0	0	0	0	0	0	0	0	0	0	0	0	0	0	0	0	0	0	0	0	0	0	0	0	0	0	0	0	0	0	0
39	Baranowo skrzyzowanie	20	0.333333	50	CP_50	Pigeon_long	2	0	0	0	0	0	0	0	0	0	0	0	0	0	0	0	0	0	0	0	0	0	0	0	0	0	0	0	0	0	0	0	0	0	0	0	0	0	0	0	0	0	0
39	Baranowo skrzyzowanie	40	0.7625	50	CU_50	Cuckoo_long	3	nerv:CT	1	1	0	0	0	0	0	0	0	0	0	0	0	0	0	0	0	0	0	0	0	0	0	0	0	0	1	0	0	0	0	0	0	0	0	0	0	0	0	0	0
39	Baranowo skrzyzowanie	41	0.28125	50	CP_5	Pigeon_short	4	0	0	0	0	0	0	0	0	0	0	0	0	0	0	0	0	0	0	0	0	0	0	0	0	0	0	0	0	0	0	0	0	0	0	0	0	0	0	0	0	0	0
40	Baranowo Stankiewicz	19	0.770833	0	CP_50	Pigeon_long	1	nervous PD, mobbing H-2	2	3	0	0	0	0	0	0	0	0	0	0	0	0	0	0	0	0	0	0	0	0	0	0	0	0	0	0	0	0	0	0	0	0	0	0	0	0	0	0	0
40	Baranowo Stankiewicz	20	0.30625	0	CU_50	Cuckoo_long	2	mobbing: H-2, PJ-2	2	4	0	0	0	0	0	0	0	0	0	0	0	0	0	0	0	0	0	0	0	0	0	0	0	0	0	0	0	0	0	0	0	0	0	0	0	0	0	0	0
40	Baranowo Stankiewicz	40	0.770139	0	CP_5	Pigeon_short	3	mobb: H	1	1	0	0	0	0	0	0	0	0	0	0	0	0	0	0	0	0	0	0	0	0	0	0	0	0	0	0	0	0	0	0	0	0	0	0	0	0	0	0	0
40	Baranowo Stankiewicz	41	0.306944	0	CU_5	Cuckoo_short	4	mobb: H-2, S.C.	2	3	0	0	0	0	0	0	0	0	0	0	0	0	0	0	0	0	0	0	0	0	0	0	0	0	0	0	0	0	0	0	0	0	0	0	0	0	0	0	0
41	Baranowo Warta	19	0.779167	400	CU_50	Cuckoo_long	1	mobbing MA, in distance CU - 1m - 17 syl	1	1	17	0	0	0	0	0	0	0	0	0	0	0	0	0	0	0	0	0	0	0	0	0	0	0	0	0	0	0	0	0	0	0	0	0	0	0	0	0	0
41	Baranowo Warta	20	0.290278	400	CP_50	Pigeon_long	2	0	0	0	0	0	0	0	0	0	0	0	0	0	0	0	0	0	0	0	0	0	0	0	0	0	0	0	0	0	0	0	0	0	0	0	0	0	0	0	0	0	0
41	Baranowo Warta	40	0.777778	400	CP_5	Pigeon_short	3	mobb: H	1	1	0	0	0	0	0	0	0	0	0	0	0	0	0	0	0	0	0	0	0	0	0	0	0	0	0	0	0	0	0	0	0	0	0	0	0	0	0	0	0
41	Baranowo Warta	41	0.301389	400	CU_5	Cuckoo_short	4	mobb: H; nerv: PE, TP	3	3	0																														1
42	Baranowo Warta N	19	0.786111	800	CU_5	Cuckoo_short	1	mobbing H	1	1	0	0	0	0	0	0	0	0	0	0	0	0	0	0	0	0	0	0	0	0	0	0	0	0	0	0	0	0	0	0	0	0	0	0	0	0	0	0	0
42	Baranowo Warta N	20	0.298611	800	CP_50	Pigeon_long	2	mobbing: PE; nervous: PJ, TP	3	3	0	0	0	0	0	0	0	0	0	0	0	0	0	0	0	0	0	0	0	0	0	0	0	0	0	0	0	0	0	1	0	0	0	0	0	0	0	0	0
42	Baranowo Warta N	40	0.784722	800	CU_50	Cuckoo_long	3	mob: H-3	1	3	0	0	0	0	0	0	0	0	0	0	0	0	0	0	0	0	0	0	0	0	0	0	0	0	0	0	0	0	0	0	0	0	0	0	0	0	0	0	0
42	Baranowo Warta N	41	0.29375	800	CP_5	Pigeon_short	4	0	0	0	0	0	0	0	0	0	0	0	0	0	0	0	0	0	0	0	0	0	0	0	0	0	0	0	0	0	0	0	0	0	0	0	0	0	0	0	0	0	0
43	Rokietnica - Pamiatkowo Jeziorna	21	0.311806	400	CU_50	Cuckoo_long	1	mobbing:S	1	1	0	0	0	0	0	0	0	0	0	0	0	0	0	0	0	0	0	0	0	0	0	0	0	0	0	0	0	0	0	0	0	0	0	0	0	0	0	0	0
43	Rokietnica - Pamiatkowo Jeziorna	29	0.288194	400	CP_5	Pigeon_short	2	0	0	0	0	0	0	0	0	0	0	0	0	0	0	0	0	0	0	0	0	0	0	0	0	0	0	0	0	0	0	0	0	0	0	0	0	0	0	0	0	0	0
43	Rokietnica - Pamiatkowo Jeziorna	44	0.304167	400	CP_50	Pigeon_long	3	0	0	0	0	0	0	0	0	0	0	0	0	0	0	0	0	0	0	0	0	0	0	0	0	0	0	0	0	0	0	0	0	0	0	0	0	0	0	0	0	0	0
43	Rokietnica - Pamiatkowo Jeziorna	46	0.319444	400	CU_5	Cuckoo_short	4	0	0	0	0	0	0	0	0	0	0	0	0	0	0	0	0	0	0	0	0	0	0	0	0	0	0	0	0	0	0	0	0	0	0	0	0	0	0	0	0	0	0
44	Pamiatkowo Jeziorna	21	0.319444	800	CP_5	Pigeon_short	1	0	0	0	0	0	0	0	0	0	0	0	0	0	0	0	0	0	0	0	0	0	0	0	0	0	0	0	0	0	0	0	0	0	0	0	0	0	0	0	0	0	0
44	Pamiatkowo Jeziorna	29	0.29375	800	CU_50	Cuckoo_long	2	nerv: G	1	1	19	0	0	0	0	0	0	0	0	0	0	0	0	0	0	0	0	0	0	0	0	0	0	0	0	0	0	0	0	0	0	0	0	0	0	0	0	0	0
44	Pamiatkowo Jeziorna	44	0.311111	800	CU_5	Cuckoo_short	3	nerv:LC	1	1	3	0	0	0	0	0	0	0	0	0	0	0	0	0	0	0	0	0	0	0	0	0	0	0	0	0	0	0	0	0	0	0	0	0	0	0	0	0	0
44	Pamiatkowo Jeziorna	46	0.326389	800	CP_50	Pigeon_long	4	0	0	0	0	0	0	0	0	0	0	0	0	0	0	0	0	0	0	0	0	0	0	0	0	0	0	0	0	0	0	0	0	0	0	0	0	0	0	0	0	0	0
45	Pamiatkowo - Cerekwica	21	0.334722	50	CU_50	Cuckoo_long	1	fem CU come, plus 2 males	0	0	68	0	0	0	0	0	0	0	0	0	0	0	0	0	0	0	0	0	0	0	0	0	0	0	0	0	0	0	0	0	0	0	0	0	0	0	0	0	0
45	Pamiatkowo - Cerekwica	29	0.300694	50	CP_50	Pigeon_long	2	nerv: EI, TM	2	2	0	0	0	0	0	0	0	0	0	0	0	0	0	0	0	0	0	0	0	0	0	0	0	0	0	0	0	0	0	0	0	0	0	0	0	0	1	0	0
45	Pamiatkowo - Cerekwica	44	0.31875	50	CP_5	Pigeon_short	3	mob: SU-2	1	2	0	0	0	0	0	0	0	0	0	0	0	0	0	0	0	0	0	0	0	0	0	0	0	0	0	0	0	0	0	0	0	0	0	0	0	0	0	0	0
45	Pamiatkowo - Cerekwica	46	0.334028	50	CU_5	Cuckoo_short	4	nerv: XS, HI, TM, PJ-2	4	5	18	0	0	0	0	0	1	0	0	0	0	0	0	0	0	0	0	0	0	0	0	0	0	0	0	0	0	0	0	0	0	0	0	0	0	0	0	0	0
46	Cerekwica Przecajna	21	0.343056	200	CU_5	Cuckoo_short	1	mobbing and nerv: PJ	1	1	0	0	0	0	0	0	0	0	0	0	0	0	0	0	0	0	0	0	0	0	0	0	0	0	0	0	0	0	0	0	0	0	0	0	0	0	0	0	0
46	Cerekwica Przecajna	29	0.306944	200	CU_50	Cuckoo_long	2	mob: H, KC; ner: PJ	3	3	19	0	0	0	0	0	0	0	0	0	0	0	0	0	0	0	0	0	0	0	0	0	0	0	0	0	0	0	0	0	0	0	0	0	0	0	0	0	0
46	Cerekwica Przecajna	44	0.323611	200	CP_5	Pigeon_short	3	0	0	0	0	0	0	0	0	0	0	0	0	0	0	0	0	0	0	0	0	0	0	0	0	0	0	0	0	0	0	0	0	0	0	0	0	0	0	0	0	0	0
46	Cerekwica Przecajna	46	0.340278	200	CP_50	Pigeon_long	4	nerv: PJ-2	1	2	0	0	0	0	0	0	0	0	0	0	0	0	0	0	0	0	0	0	0	0	0	0	0	0	0	0	0	0	0	0	0	0	0	0	0	0	0	0	0
47	Zlotkowo - laka	23	0.275694	100	CP_5	Pigeon_short	1	0	0	0	0	0	0	0	0	0	0	0	0	0	0	0	0	0	0	0	0	0	0	0	0	0	0	0	0	0	0	0	0	0	0	0	0	0	0	0	0	0	0
47	Zlotkowo - laka	35	0.288889	100	CU_5	Cuckoo_short	2	mob: H, MA; nerv: TM	3	3	0	0	0	0	0	0	0	0	0	0	0	0	0	0	0	0	0	0	0	0	0	0	0	0	0	0	0	0	0	0	0	0	0	0	0	0	0	0	0
47	Zlotkowo - laka	38	0.273611	100	CP_50	Pigeon_long	3	nerv: Ma	1	1	0	0	0	0	0	0	0	0	0	0	0	0	0	0	0	0	0	0	0	0	0	0	0	0	0	0	0	0	0	0	0	0	0	0	0	0	0	0	0
47	Zlotkowo - laka	40	0.271528	100	CU_50	Cuckoo_long	4	mobb: H; nerv: PO, PIP	3	3	0	0	0	0	0	0	0	0	0	0	0	0	0	0	0	0	0	0	0	0	0	0	0	0	0	0	0	0	0	0	0	0	0	0	0	0	0	0	0
48	Zlotkowo - zakret	23	0.284722	100	CP_50	Pigeon_long	1	0	0	0	0	0	0	0	0	0	0	0	0	0	0	0	0	0	0	0	0	0	0	0	0	0	0	0	0	0	0	0	0	0	0	0	0	0	0	0	0	0	0
48	Zlotkowo - zakret	31	0.305556	100	CP_5	Pigeon_short	2	mob: h-3	1	3	0	0	0	0	0	0	0	0	0	0	0	0	0	0	0	0	0	0	0	0	0	0	0	0	0	0	0	0	0	0	0	0	0	0	0	0	0	0	0
48	Zlotkowo - zakret	38	0.260417	100	CU_50	Cuckoo_long	3	mob: h-2; nerv: S	2	3	0	0	0	0	0	0	0	0	0	0	0	0	0	0	0	0	0	0	0	0	0	0	0	0	0	0	0	0	0	0	0	0	0	0	0	0	0	0	0
48	Zlotkowo - zakret	40	0.263889	100	CU_5	Cuckoo_short	4	mobb: H	1	1	0	0	0	0	0	0	0	0	0	0	0	0	0	0	0	0	0	0	0	0	0	0	0	0	0	0	0	0	0	0	0	0	0	0	0	0	0	0	0
49	Zlotkowo - cmentarz	23	0.291667	200	CP_5	Pigeon_short	1	mobbing:H; nerv: P	2	2	0	0	0	0	0	0	0	0	0	0	0	0	0	0	0	0	0	0	0	0	0	0	0	0	0	0	0	0	0	0	0	0	0	0	0	0	0	0	0
49	Zlotkowo - cmentarz	35	0.297917	200	CU_50	Cuckoo_long	2	mob: AC; ner: MA	2	2	0	0	0	0	0	0	0	0	0	0	0	0	0	1	0	0	0	0	0	0	0	0	0	0	0	0	0	0	0	0	0	0	0	0	0	0	0	0	0
49	Zlotkowo - cmentarz	38	0.28125	200	CU_5	Cuckoo_short	3	nerv: COX-2	1	2	0	0	0	0	0	0	0	0	0	0	0	0	0	0	0	0	0	0	0	0	0	0	0	0	0	0	2	0	0	0	0	0	0	0	0	0	0	0	0
49	Zlotkowo - cmentarz	40	0.277778	200	CP_50	Pigeon_long	4	0	0	0	0	0	0	0	0	0	0	0	0	0	0	0	0	0	0	0	0	0	0	0	0	0	0	0	0	0	0	0	0	0	0	0	0	0	0	0	0	0	0
50	Kiekrz S	23	0.314583	200	CP_5	Pigeon_short	1	nerv: S	1	1	0	0	0	0	0	0	0	0	0	0	0	0	0	0	0	0	0	0	0	0	0	0	0	0	0	0	0	0	0	0	0	0	0	0	0	0	0	0	0
50	Kiekrz S	27	0.3	200	CU_5	Cuckoo_short	2	mob: Z, EI; nerv: S, DJ	4	4	0	0	0	0	0	0	0	0	0	0	0	0	0	0	0	0	0	0	0	0	0	0	0	0	0	0	0	0	0	0	0	0	0	0	1	1	0	0	0
50	Kiekrz S	40	0.354167	200	CU_50	Cuckoo_long	3	mob: H	1	1	0	0	0	0	0	0	0	0	0	0	0	0	0	0	0	0	0	0	0	0	0	0	0	0	0	0	0	0	0	0	0	0	0	0	0	0	0	0	0
50	Kiekrz S	43	0.291667	200	CP_50	Pigeon_long	4	0	0	0	0	0	0	0	0	0	0	0	0	0	0	0	0	0	0	0	0	0	0	0	0	0	0	0	0	0	0	0	0	0	0	0	0	0	0	0	0	0	0
51	Morasko Jaskowiaka	23	0.594444	200	CU_5	Cuckoo_short	1	mob: P	1	1	0	0	0	0	0	0	0	0	0	0	0	0	0	0	0	0	0	0	0	0	0	0	0	0	0	0	0	0	0	0	0	0	0	0	0	0	0	0	0
51	Morasko Jaskowiaka	28	0.365278	200	CU_50	Cuckoo_long	2	mob:H, P; ner: LUM, MA, S.C., LC	6	6	0	0	0	0	0	0	0	0	0	0	0	0	0	0	0	0	0	0	0	0	0	0	0	0	0	0	0	0	0	0	0	0	0	0	0	0	0	0	0
51	Morasko Jaskowiaka	45	0.291667	200	CP_5	Pigeon_short	3	0	0	0	0	0	0	0	0	0	0	0	0	0	0	0	0	0	0	0	0	0	0	0	0	0	0	0	0	0	0	0	0	0	0	0	0	0	0	0	0	0	0
51	Morasko Jaskowiaka	46	0.299306	200	CP_50	Pigeon_long	4	0	0	0	0	0	0	0	0	0	0	0	0	0	0	0	0	0	0	0	0	0	0	0	0	0	0	0	0	0	0	0	0	0	0	0	0	0	0	0	0	0	0
52	Rostworowo - Bytkowo rzeka	53	0.395833	800	CP_50	Pigeon_long	1	nerv: PE	1	1	0	0	0	0	0	0	0	0	0	0	0	0	0	0	0	0	0	0	0	0	0	0	0	0	0	0	0	0	0	0	1	0	0	0	0	0	0	0	0
52	Rostworowo - Bytkowo rzeka	54	0.790278	800	CP_5	Pigeon_short	2	0	0	0	0	0	0	0	0	0	0	0	0	0	0	0	0	0	0	0	0	0	0	0	0	0	0	0	0	0	0	0	0	0	0	0	0	0	0	0	0	0	0
52	Rostworowo - Bytkowo rzeka	55	0.291667	800	CU_50	Cuckoo_long	3	mob: CT, SN; nerv: PE, SN, KT	5	5	8	0	0	0	0	0	0	0	0	0	0	0	0	0	0	0	0	0	0	0	0	0	0	3	0	0	0	0	0	0	1	0	0	0	0	0	0	0	0
52	Rostworowo - Bytkowo rzeka	58	0.317361	800	CU_5	Cuckoo_short	4	nerv: CU, KT; mob: KT	2	3	4	0	0	0	0	0	0	0	0	0	0	0	0	0	0	0	0	0	0	0	0	0	0	0	0	0	0	0	0	0	0	0	0	0	0	0	0	0	0
53	Rostworowo - Bytkowo pole	53	0.404167	800	CU_5	Cuckoo_short	1	nerv: LC	1	1	0	0	0	0	0	0	0	0	0	0	0	0	0	0	0	0	0	0	0	0	0	0	0	0	0	0	0	0	0	0	0	0	0	0	0	0	0	0	0
53	Rostworowo - Bytkowo pole	54	0.782639	800	CP_5	Pigeon_short	2	nerv: C	1	1	0	0	0	0	0	0	0	0	0	0	0	0	0	0	0	0	0	0	0	0	0	0	1	0	0	0	0	0	0	0	0	0	0	0	0	0	0	0	0
53	Rostworowo - Bytkowo pole	55	0.298611	800	CP_50	Pigeon_long	3	nerv: XL	1	1	0	0	0	0	0	0	1	0	0	0	0	0	0	0	0	0	0	0	0	0	0	0	0	0	0	0	0	0	0	0	0	0	0	0	0	0	0	0	0
53	Rostworowo - Bytkowo pole	58	0.33125	800	CU_50	Cuckoo_long	4	mob: MA	1	1	0	0	0	0	0	0	0	0	0	0	0	0	0	0	0	0	0	0	0	0	0	0	0	0	0	0	0	0	0	0	0	0	0	0	0	0	0	0	0
54	Bytkowo Sobota las	53	0.417361	400	CP_5	Pigeon_short	1	0	0	0	0	0	0	0	0	0	0	0	0	0	0	0	0	0	0	0	0	0	0	0	0	0	0	0	0	0	0	0	0	0	0	0	0	0	0	0	0	0	0
54	Bytkowo Sobota las	54	0.796528	400	CU_5	Cuckoo_short	2	mob: KC, nerv: PE, E	3	3	0	0	0	0	0	0	0	0	0	0	0	0	0	0	0	0	0	0	0	0	0	0	0	0	0	0	0	0	0	0	1	0	0	0	0	0	0	0	0
54	Bytkowo Sobota las	55	0.309028	400	CU_50	Cuckoo_long	3	mob: EI-2; nerv: E, T	3	4	0	0	0	0	0	0	0	0	0	0	0	0	0	0	0	0	0	0	0	0	0	0	0	0	0	0	0	0	0	0	0	0	0	0	0	1	1	0	0
54	Bytkowo Sobota las	58	0.309028	400	CP_50	Pigeon_long	4	0	0	0	0	0	0	0	0	0	0	0	0	0	0	0	0	0	0	0	0	0	0	0	0	0	0	0	0	0	0	0	0	0	0	0	0	0	0	0	0	0	0
55	Bytkowo Sobota laka	53	0.410417	400	CU_50	Cuckoo_long	1	nerv: E, XL	2	2	6	0	0	0	0	0	1	0	0	0	0	0	0	0	0	0	0	0	0	0	0	0	0	0	0	0	0	0	0	0	0	0	0	0	0	0	0	0	0
55	Bytkowo Sobota laka	54	0.805556	400	CP_50	Pigeon_long	2	0	0	0	0	0	0	0	0	0	0	0	0	0	0	0	0	0	0	0	0	0	0	0	0	0	0	0	0	0	0	0	0	0	0	0	0	0	0	0	0	0	0
55	Bytkowo Sobota laka	55	0.315972	400	CU_5	Cuckoo_short	3	nerv: XL	1	1	0	0	0	0	0	0	1	0	0	0	0	0	0	0	0	0	0	0	0	0	0	0	0	0	0	0	0	0	0	0	0	0	0	0	0	0	0	0	0
55	Bytkowo Sobota laka	58	0.301389	400	CP_5	Pigeon_short	4	0	0	0	0	0	0	0	0	0	0	0	0	0	0	0	0	0	0	0	0	0	0	0	0	0	0	0	0	0	0	0	0	0	0	0	0	0	0	0	0	0	0
56	Pawlowice Staw	53	0.425694	200	CU_50	Cuckoo_long	1	mobb:XA	1	1	8	0	0	1	0	0	0	0	0	0	0	0	0	0	0	0	0	0	0	0	0	0	0	0	0	0	0	0	0	0	0	0	0	0	0	0	0	0	0
56	Pawlowice Staw	54	0.822917	200	CP_50	Pigeon_long	2	nerv: ES	1	1	0	0	0	0	0	0	0	0	0	0	0	0	0	0	0	0	0	0	0	0	0	0	0	0	0	0	0	0	0	0	0	0	0	0	0	0	0	0	1
56	Pawlowice Staw	55	0.327778	200	CP_5	Pigeon_short	3	mob: SN	1	1	0	0	0	0	0	0	0	0	0	0	0	0	0	0	0	0	0	0	0	0	0	0	0	0	0	0	0	0	0	0	0	0	0	0	0	0	0	0	0
56	Pawlowice Staw	58	0.289583	200	CU_5	Cuckoo_short	4	ner: CU	1	1	3	0	0	0	0	0	0	0	0	0	0	0	0	0	0	0	0	0	0	0	0	0	0	0	0	0	0	0	0	0	0	0	0	0	0	0	0	0	0
57	Pawlowice dzialka	53	0.434028	50	CU_5	Cuckoo_short	1	mob: EI, MA-3, H-2; nerv: LC	4	7	9	0	0	0	0	0	0	0	0	0	0	0	0	0	0	0	0	0	0	0	0	0	0	0	0	0	0	0	0	0	0	0	0	0	0	1	0	0	0
57	Pawlowice dzialka	54	0.815972	50	CP_50	Pigeon_long	2	mob: H, PO; ner: EI	3	3	0	0	0	0	0	0	0	0	0	0	0	0	0	0	0	0	0	0	0	0	0	0	0	0	0	0	0	0	0	0	0	0	0	0	0	0	0	1	0
57	Pawlowice dzialka	55	0.340278	50	CU_50	Cuckoo_long	3	mob: MA, H-3, EI; nerv: CU	4	6	22	0	0	0	0	0	0	0	0	0	0	0	0	0	0	0	0	0	0	0	0	0	0	0	0	0	0	0	0	0	0	0	0	0	0	1	0	0	0
57	Pawlowice dzialka	58	0.28125	50	CP_5	Pigeon_short	4	mob: H	1	1	0	0	0	0	0	0	0	0	0	0	0	0	0	0	0	0	0	0	0	0	0	0	0	0	0	0	0	0	0	0	0	0	0	0	0	0	0	0	0
58	Ocieszyn PKP	24	0.366667	50	CU_5	Cuckoo_short	1	mob: S.C., P; nerv: PE, P, PIP	4	5	0	0	0	0	0	0	0	0	0	0	0	0	0	0	0	0	0	0	0	0	0	0	0	0	0	0	0	0	0	0	1	0	0	0	0	0	0	0	0
58	Ocieszyn PKP	28	0.440972	50	CP_5	Pigeon_short	2	0	0	0	0	0	0	0	0	0	0	0	0	0	0	0	0	0	0	0	0	0	0	0	0	0	0	0	0	0	0	0	0	0	0	0	0	0	0	0	0	0	0
58	Ocieszyn PKP	35	0.318056	50	CP_50	Pigeon_long	3	mob: CC, PD	2	2	0	0	0	0	0	0	0	0	0	0	0	0	0	0	0	0	0	0	0	1	0	0	0	0	0	0	0	0	0	0	0	0	0	0	0	0	0	0	0
58	Ocieszyn PKP	38	0.405556	50	CU_50	Cuckoo_long	4	mob: P, PP; nerv: PIP	3	3	0	0	0	0	0	0	0	0	0	0	0	0	0	0	0	0	0	0	0	0	0	0	0	0	0	0	0	0	0	0	0	0	0	0	0	0	0	0	0
59	Ocieszyn Figura	24	0.372917	50	CP_50	Pigeon_long	1	mob: DJ, nerv: DJ, PJ	2	3	0	0	0	0	0	0	0	0	0	0	0	0	0	0	0	0	0	0	0	0	0	0	0	0	0	0	0	0	0	0	0	0	0	1	1	0	0	0	0
59	Ocieszyn Figura	28	0.444444	50	CU_50	Cuckoo_long	2	nerv: LUM, PE	2	2	0	0	0	0	0	0	0	0	0	0	0	0	0	0	0	0	0	0	0	0	0	0	0	0	0	0	0	0	0	0	1	0	0	0	0	0	0	0	0
59	Ocieszyn Figura	35	0.325	50	CU_5	Cuckoo_short	3	nerv: LUM,S,PIP	3	3	0	0	0	0	0	0	0	0	0	0	0	0	0	0	0	0	0	0	0	0	0	0	0	0	0	0	0	0	0	0	0	0	0	0	0	0	0	0	0
59	Ocieszyn Figura	38	0.397222	50	CP_5	Pigeon_short	4	mob: LE; nerv: PE	2	2	0	0	0	0	0	0	0	0	0	0	0	0	0	0	0	0	0	0	0	0	0	0	0	0	0	0	0	0	0	0	1	0	0	0	0	0	0	0	0
60	Ocieszyn Wargowska	24	0.384028	400	CP_5	Pigeon_short	1	nerv: MF, LC	2	2	0	0	0	0	0	0	0	0	0	0	0	0	0	0	0	0	0	0	0	0	0	0	0	0	0	0	0	0	0	0	0	0	0	0	0	0	0	0	0
60	Ocieszyn Wargowska	28	0.452083	400	CU_50	Cuckoo_long	2	nerv: AB-2, LC-2	2	4	0	0	2	0	0	0	0	0	0	0	0	0	0	0	0	0	0	0	0	0	0	0	0	0	0	0	0	0	0	0	0	0	0	0	0	0	0	0	0
60	Ocieszyn Wargowska	35	0.357639	400	CP_50	Pigeon_long	3	mob: LC	2	2	0	0	0	0	0	0	0	0	0	0	0	0	0	0	0	0	0	0	0	0	0	0	0	0	0	0	0	0	0	0	0	0	0	0	0	0	0	0	0
60	Ocieszyn Wargowska	38	0.390972	400	CU_5	Cuckoo_short	4	0	0	0	0	0	0	0	0	0	0	0	0	0	0	0	0	0	0	0	0	0	0	0	0	0	0	0	0	0	0	0	0	0	0	0	0	0	0	0	0	0	0
61	Wargowo pryzma	24	0.391667	0	CU_50	Cuckoo_long	1	mob: H-2; nerv: C, P, SU	4	5	0	0	0	0	0	0	0	0	0	0	0	0	0	0	0	0	0	0	0	0	0	0	1	0	0	0	0	0	0	0	0	0	0	0	0	0	0	0	0
61	Wargowo pryzma	28	0.461111	0	CP_5	Pigeon_short	2	mob: H	1	1	0	0	0	0	0	0	0	0	0	0	0	0	0	0	0	0	0	0	0	0	0	0	0	0	0	0	0	0	0	0	0	0	0	0	0	0	0	0	0
61	Wargowo pryzma	35	0.365278	0	CU_5	Cuckoo_short	3	mob: H	1	1	0	0	0	0	0	0	0	0	0	0	0	0	0	0	0	0	0	0	0	0	0	0	0	0	0	0	0	0	0	0	0	0	0	0	0	0	0	0	0
61	Wargowo pryzma	38	0.385417	0	CP_50	Pigeon_long	4	mob: H; nerv: MA	2	2	0	0	0	0	0	0	0	0	0	0	0	0	0	0	0	0	0	0	0	0	0	0	0	0	0	0	0	0	0	0	0	0	0	0	0	0	0	0	0
62	Wargowo II	24	0.399306	200	CU_5	Cuckoo_short	1	nerv: MF, LC	2	2	0	0	0	0	0	0	0	0	0	0	0	0	0	0	0	0	0	0	0	0	0	0	0	0	0	0	0	0	0	0	0	0	0	0	0	0	0	0	0
62	Wargowo II	28	0.467361	200	CP_5	Pigeon_short	2	nerv: MF	1	1	0	0	0	0	0	0	0	0	0	0	0	0	0	0	0	0	0	0	0	0	0	0	0	0	0	0	0	0	0	0	0	0	0	0	0	0	0	0	0
62	Wargowo II	35	0.373611	200	CP_50	Pigeon_long	3	mob: H-5, MF; nerv: MF	2	7	0	0	0	0	0	0	0	0	0	0	0	0	0	0	0	0	0	0	0	0	0	0	0	0	0	0	0	0	0	0	0	0	0	0	0	0	0	0	0
62	Wargowo II	38	0.378472	200	CU_50	Cuckoo_long	4	nerv: C, MF	2	2	0	0	0	0	0	0	0	0	0	0	0	0	0	0	0	0	0	0	0	0	0	0	1	0	0	0	0	0	0	0	0	0	0	0	0	0	0	0	0
63	Nadstawki zakret	30	0.275694	400	CU_5	Cuckoo_short	1	mob: MA	1	1	4	0	0	0	0	0	0	0	0	0	0	0	0	0	0	0	0	0	0	0	0	0	0	0	0	0	0	0	0	0	0	0	0	0	0	0	0	0	0
63	Nadstawki zakret	32	0.559028	400	CP_5	Pigeon_short	2	0	0	0	0	0	0	0	0	0	0	0	0	0	0	0	0	0	0	0	0	0	0	0	0	0	0	0	0	0	0	0	0	0	0	0	0	0	0	0	0	0	0
63	Nadstawki zakret	47	0.281944	400	CP_50	Pigeon_long	3	0	0	0	0	0	0	0	0	0	0	0	0	0	0	0	0	0	0	0	0	0	0	0	0	0	0	0	0	0	0	0	0	0	0	0	0	0	0	0	0	0	0
63	Nadstawki zakret	48	0.361111	400	CU_50	Cuckoo_long	4	mob: H-3	1	3	0	0	0	0	0	0	0	0	0	0	0	0	0	0	0	0	0	0	0	0	0	0	0	0	0	0	0	0	0	0	0	0	0	0	0	0	0	0	0
64	Nadstawki ostatnie gosp	30	0.284722	100	CP_50	Pigeon_long	1	nerv: P-2, LC	2	3	0	0	0	0	0	0	0	0	0	0	0	0	0	0	0	0	0	0	0	0	0	0	0	0	0	0	0	0	0	0	0	0	0	0	0	0	0	0	0
64	Nadstawki ostatnie gosp	32	0.566667	100	CU_5	Cuckoo_short	2	0	0	0	0	0	0	0	0	0	0	0	0	0	0	0	0	0	0	0	0	0	0	0	0	0	0	0	0	0	0	0	0	0	0	0	0	0	0	0	0	0	0
64	Nadstawki ostatnie gosp	47	0.288194	100	CP_5	Pigeon_short	3	mob: H	1	1	0	0	0	0	0	0	0	0	0	0	0	0	0	0	0	0	0	0	0	0	0	0	0	0	0	0	0	0	0	0	0	0	0	0	0	0	0	0	0
64	Nadstawki ostatnie gosp	48	0.354167	100	CU_50	Cuckoo_long	4	nerv: MF	1	1	17	0	0	0	0	0	0	0	0	0	0	0	0	0	0	0	0	0	0	0	0	0	0	0	0	0	0	0	0	0	0	0	0	0	0	0	0	0	0
65	Nadstawki owczarnia	30	0.302778	200	CU_5	Cuckoo_short	1	ner:KT, LC, LE	3	3	9	0	0	0	0	0	0	0	0	0	0	0	0	0	0	0	0	0	0	0	0	0	0	0	0	0	0	0	0	0	0	0	0	0	0	0	0	0	0
65	Nadstawki owczarnia	32	0.579167	200	CU_50	Cuckoo_long	2	mob: SU; nerv: SN, TM	3	3	0	0	0	0	0	0	0	0	0	0	0	0	0	0	0	0	0	0	0	0	0	0	0	0	0	0	0	0	0	0	0	0	0	0	0	0	0	0	0
65	Nadstawki owczarnia	47	0.302778	200	CP_50	Pigeon_long	3	0	1	1	0	0	0	0	0	0	0	0	0	0	0	0	0	0	0	0	0	0	0	0	0	0	0	0	0	0	0	0	0	0	0	0	0	0	0	0	0	0	0
65	Nadstawki owczarnia	48	0.348611	200	CP_5	Pigeon_short	4	0	1	1	0	0	0	0	0	0	0	0	0	0	0	0	0	0	0	0	0	0	0	0	0	0	0	0	0	0	0	0	0	0	0	0	0	0	0	0	0	0	0
66	Nadstawki krzyz	30	0.295139	0	CU_50	Cuckoo_long	1	mob: H-6, D-1; nerv: PE-2	3	9	9	0	0	0	0	0	0	0	0	0	0	0	0	0	0	0	0	0	0	0	0	0	0	0	0	0	0	0	0	0	2	1	0	0	0	0	0	0	0
66	Nadstawki krzyz	32	0.572917	0	CU_5	Cuckoo_short	2	mob: D-4, H; nerv: S	3	6	0	0	0	0	0	0	0	0	0	0	0	0	0	0	0	0	0	0	0	0	0	0	0	0	0	0	0	0	0	0	0	4	0	0	0	0	0	0	0
66	Nadstawki krzyz	47	0.295833	0	CP_5	Pigeon_short	3	mob: H	1	1	0	0	0	0	0	0	0	0	0	0	0	0	0	0	0	0	0	0	0	0	0	0	0	0	0	0	0	0	0	0	0	0	0	0	0	0	0	0	0
66	Nadstawki krzyz	48	0.335417	0	CP_50	Pigeon_long	4	mob: D-2, H-4	2	6	0	0	0	0	0	0	0	0	0	0	0	0	0	0	0	0	0	0	0	0	0	0	0	0	0	0	0	0	0	0	0	2	0	0	0	0	0	0	0
67	Huta stadnina	30	0.25	0	CU_5	Cuckoo_short	1	mob: D,P; nerv: AB, P, PO	4	5	0	0	1	0	0	0	0	0	0	0	0	0	0	0	0	0	0	0	0	0	0	0	0	0	0	0	0	0	0	0	0	1	0	0	0	0	0	0	0
67	Huta stadnina	32	0.2625	0	CP_50	Pigeon_long	2	mob: D-3, H-2, S	3	6	0	0	0	0	0	0	0	0	0	0	0	0	0	0	0	0	0	0	0	0	0	0	0	0	0	0	0	0	0	0	0	3	0	0	0	0	0	0	0
67	Huta stadnina	47	0.260417	0	CU_50	Cuckoo_long	3	mob: D-3; nerv: H	2	4	0	0	0	0	0	0	0	0	0	0	0	0	0	0	0	0	0	0	0	0	0	0	0	0	0	0	0	0	0	0	0	3	0	0	0	0	0	0	0
67	Huta stadnina	48	0.409722	0	CP_5	Pigeon_short	4	0	0	0	0	0	0	0	0	0	0	0	0	0	0	0	0	0	0	0	0	0	0	0	0	0	0	0	0	0	0	0	0	0	0	0	0	0	0	0	0	0	0
68	Golina W	31	0.5625	800	CU_5	Cuckoo_short	1	nerv: LE, G, OR	3	3	8	0	0	0	0	0	0	0	0	0	0	0	0	0	0	0	0	0	0	0	0	0	0	0	0	0	0	0	0	0	0	0	0	0	0	0	0	0	0
68	Golina W	32	0.318056	800	CU_50	Cuckoo_long	2	nerv: XB	1	1	28	0	0	0	0	0	0	0	1	0	0	0	0	0	0	0	0	0	0	0	0	0	0	0	0	0	0	0	0	0	0	0	0	0	0	0	0	0	0
68	Golina W	47	0.752083	800	CP_50	Pigeon_long	3	0	0	0	0	0	0	0	0	0	0	0	0	0	0	0	0	0	0	0	0	0	0	0	0	0	0	0	0	0	0	0	0	0	0	0	0	0	0	0	0	0	0
68	Golina W	48	0.489583	800	CP_5	Pigeon_short	4	0	0	0	0	0	0	0	0	0	0	0	0	0	0	0	0	0	0	0	0	0	0	0	0	0	0	0	0	0	0	0	0	0	0	0	0	0	0	0	0	0	0
69	Papiernia wies	30	0.361111	50	CU_5	Cuckoo_short	1	mob: H; nerv: TP	2	2	0	0	0	0	0	0	0	0	0	0	0	0	0	0	0	0	0	0	0	0	0	0	0	0	0	0	0	0	0	0	0	0	0	0	0	0	0	0	0
69	Papiernia wies	33	0.622917	50	CP_50	Pigeon_long	2	mob: H-2	1	2	0	0	0	0	0	0	0	0	0	0	0	0	0	0	0	0	0	0	0	0	0	0	0	0	0	0	0	0	0	0	0	0	0	0	0	0	0	0	0
69	Papiernia wies	47	0.359722	50	CU_50	Cuckoo_long	3	mob: H, MA; nerv: E, SN	4	4	9	0	0	0	0	0	0	0	0	0	0	0	0	0	0	0	0	0	0	0	0	0	0	0	0	0	0	0	0	0	0	0	0	0	0	0	0	0	0
69	Papiernia wies	48	0.307639	50	CP_5	Pigeon_short	4	mob: H	1	1	0	0	0	0	0	0	0	0	0	0	0	0	0	0	0	0	0	0	0	0	0	0	0	0	0	0	0	0	0	0	0	0	0	0	0	0	0	0	0
70	Trzcieliny las	30	0.332639	800	CU_50	Cuckoo_long	1	mob: KC; nerv: HI	2	2	11	0	0	0	0	0	0	0	0	0	0	0	0	0	0	0	0	0	0	0	0	0	0	0	0	0	0	0	0	0	0	0	0	0	0	0	0	0	0
70	Trzcieliny las	33	0.597222	800	CU_5	Cuckoo_short	2	0	0	0	0	0	0	0	0	0	0	0	0	0	0	0	0	0	0	0	0	0	0	0	0	0	0	0	0	0	0	0	0	0	0	0	0	0	0	0	0	0	0
70	Trzcieliny las	47	0.334028	800	CP_5	Pigeon_short	3	0	0	0	9	0	0	0	0	0	0	0	0	0	0	0	0	0	0	0	0	0	0	0	0	0	0	0	0	0	0	0	0	0	0	0	0	0	0	0	0	0	0
70	Trzcieliny las	48	0.315972	800	CP_50	Pigeon_long	4	0	0	0	0	0	0	0	0	0	0	0	0	0	0	0	0	0	0	0	0	0	0	0	0	0	0	0	0	0	0	0	0	0	0	0	0	0	0	0	0	0	0
71	Jankow Przygodzki S	30	0.347222	400	CP_50	Pigeon_long	1	mob: SN	1	1	0	0	0	0	0	0	0	0	0	0	0	0	0	0	0	0	0	0	0	0	0	0	0	0	0	0	0	0	0	0	0	0	0	0	0	0	0	0	0
71	Jankow Przygodzki S	33	0.356944	400	CU_5	Cuckoo_short	2	0	0	0	0	0	0	0	0	0	0	0	0	0	0	0	0	0	0	0	0	0	0	0	0	0	0	0	0	0	0	0	0	0	0	0	0	0	0	0	0	0	0
71	Jankow Przygodzki S	47	0.347917	400	CP_5	Pigeon_short	3	mob: H	1	1	0	0	0	0	0	0	0	0	0	0	0	0	0	0	0	0	0	0	0	0	0	0	0	0	0	0	0	0	0	0	0	0	0	0	0	0	0	0	0
71	Jankow Przygodzki S	48	0.295139	400	CU_50	Cuckoo_long	4	nerv: EI, MF	2	2	0	0	0	0	0	0	0	0	0	0	0	0	0	0	0	0	0	0	0	0	0	0	0	0	0	0	0	0	0	0	0	0	0	0	0	0	1	0	0
72	Huta Nadstawki las	30	0.268056	800	CU_50	Cuckoo_long	1	mob: PJ-2; nerv: KS, KC	3	4	0	0	0	0	0	0	0	0	0	0	0	0	0	0	0	0	0	0	0	0	0	0	0	0	0	0	0	0	0	0	0	0	0	0	0	0	0	0	0
72	Huta Nadstawki las	32	0.550694	800	CP_5	Pigeon_short	2	0	0	0	0	0	0	0	0	0	0	0	0	0	0	0	0	0	0	0	0	0	0	0	0	0	0	0	0	0	0	0	0	0	0	0	0	0	0	0	0	0	0
72	Huta Nadstawki las	47	0.274306	800	CU_5	Cuckoo_short	3	nerv: PJ	1	1	0	0	0	0	0	0	0	0	0	0	0	0	0	0	0	0	0	0	0	0	0	0	0	0	0	0	0	0	0	0	0	0	0	0	0	0	0	0	0
72	Huta Nadstawki las	48	0.367361	800	CP_50	Pigeon_long	4	nerv: E	1	1	0	0	0	0	0	0	0	0	0	0	0	0	0	0	0	0	0	0	0	0	0	0	0	0	0	0	0	0	0	0	0	0	0	0	0	0	0	0	0
73	Nadstawki S	30	0.309028	400	CP_50	Pigeon_long	1	0	0	0	0	0	0	0	0	0	0	0	0	0	0	0	0	0	0	0	0	0	0	0	0	0	0	0	0	0	0	0	0	0	0	0	0	0	0	0	0	0	0
73	Nadstawki S	32	0.586111	400	CP_5	Pigeon_short	2	0	0	0	0	0	0	0	0	0	0	0	0	0	0	0	0	0	0	0	0	0	0	0	0	0	0	0	0	0	0	0	0	0	0	0	0	0	0	0	0	0	0
73	Nadstawki S	47	0.308333	400	CU_5	Cuckoo_short	3	nerv: LC	1	1	0	0	0	0	0	0	0	0	0	0	0	0	0	0	0	0	0	0	0	0	0	0	0	0	0	0	0	0	0	0	0	0	0	0	0	0	0	0	0
73	Nadstawki S	48	0.342361	400	CU_50	Cuckoo_long	4	mob: EI; nerv: SN	2	2	0	0	0	0	0	0	0	0	0	0	0	0	0	0	0	0	0	0	0	0	0	0	0	0	0	0	0	0	0	0	0	0	0	0	0	1	0	0	0
74	Papiernia wydma E	30	0.354167	400	CP_5	Pigeon_short	1	nerv: MF	1	1	0	0	0	0	0	0	0	0	0	0	0	0	0	0	0	0	0	0	0	0	0	0	0	0	0	0	0	0	0	0	0	0	0	0	0	0	0	0	0
74	Papiernia wydma E	33	0.359028	400	CU_50	Cuckoo_long	2	0	0	0	0	0	0	0	0	0	0	0	0	0	0	0	0	0	0	0	0	0	0	0	0	0	0	0	0	0	0	0	0	0	0	0	0	0	0	0	0	0	0
74	Papiernia wydma E	47	0.354167	400	CU_5	Cuckoo_short	3	mob: XL	1	1	6	0	0	0	0	1	0	0	0	0	0	0	0	0	0	0	0	0	0	0	0	0	0	0	0	0	0	0	0	0	0	0	0	0	0	0	0	0	0
74	Papiernia wydma E	48	0.302083	400	CP_50	Pigeon_long	4	mob: EI	1	1	0	0	0	0	0	0	0	0	0	0	0	0	0	0	0	0	0	0	0	0	0	0	0	0	0	0	0	0	0	0	0	0	0	0	0	1	0	0	0
75	Trzcieliny S	30	0.322917	100	CP_5	Pigeon_short	1	nerv: PIP	1	1	0	0	0	0	0	0	0	0	0	0	0	0	0	0	0	0	0	0	0	0	0	0	0	0	0	0	0	0	0	0	0	0	0	0	0	0	0	0	0
75	Trzcieliny S	33	0.586806	100	CU_5	Cuckoo_short	2	0	0	0	0	0	0	0	0	0	0	0	0	0	0	0	0	0	0	0	0	0	0	0	0	0	0	0	0	0	0	0	0	0	0	0	0	0	0	0	0	0	0
75	Trzcieliny S	47	0.322222	100	CU_50	Cuckoo_long	3	mob: LC, nerv: LC, SR	2	3	0	0	0	0	0	0	0	0	0	0	0	0	0	0	0	0	0	0	0	0	0	0	0	0	0	0	0	0	0	0	0	0	0	0	0	0	0	0	0
75	Trzcieliny S	48	0.322222	100	CP_50	Pigeon_long	4	mob: H	1	1	0	0	0	0	0	0	0	0	0	0	0	0	0	0	0	0	0	0	0	0	0	0	0	0	0	0	0	0	0	0	0	0	0	0	0	0	0	0	0
76	Golina E	31	0.546528	800	CU_50	Cuckoo_long	1	nerv: LE-2	1	2	9	0	0	0	0	0	0	0	0	0	0	0	0	0	0	0	0	0	0	0	0	0	0	0	0	0	0	0	0	0	0	0	0	0	0	0	0	0	0
76	Golina E	32	0.298611	800	CP_5	Pigeon_short	2	nerv: LE	1	1	0	0	0	0	0	0	0	0	0	0	0	0	0	0	0	0	0	0	0	0	0	0	0	0	0	0	0	0	0	0	0	0	0	0	0	0	0	0	0
76	Golina E	47	0.745833	800	CU_5	Cuckoo_short	3	nerv: TV	1	1	7	0	0	0	0	0	0	0	0	0	0	0	0	0	0	0	0	0	0	0	0	0	0	0	0	0	0	0	0	0	0	0	0	0	0	0	0	0	0
76	Golina E	48	0.495833	800	CP_50	Pigeon_long	4	mob: H	1	1	0	0	0	0	0	0	0	0	0	0	0	0	0	0	0	0	0	0	0	0	0	0	0	0	0	0	0	0	0	0	0	0	0	0	0	0	0	0	0
79	Bartniki PGR	29	0.786111	200	CU_50	Cuckoo_long	1	mob: H-7, MA	2	8	0	0	0	0	0	0	0	0	0	0	0	0	0	0	0	0	0	0	0	0	0	0	0	0	0	0	0	0	0	0	0	0	0	0	0	0	0	0	0
79	Bartniki PGR	33	0.313889	200	CU_5	Cuckoo_short	2	mob: H-2, MF; nerv: LC, S.C.	4	5	0	0	0	0	0	0	0	0	0	0	0	0	0	0	0	0	0	0	0	0	0	0	0	0	0	0	0	0	0	0	0	0	0	0	0	0	0	0	0
79	Bartniki PGR	47	0.559028	200	CP_5	Pigeon_short	3	0	0	0	0	0	0	0	0	0	0	0	0	0	0	0	0	0	0	0	0	0	0	0	0	0	0	0	0	0	0	0	0	0	0	0	0	0	0	0	0	0	0
79	Bartniki PGR	48	0.520833	200	CP_50	Pigeon_long	4	0	0	0	0	0	0	0	0	0	0	0	0	0	0	0	0	0	0	0	0	0	0	0	0	0	0	0	0	0	0	0	0	0	0	0	0	0	0	0	0	0	0
80	Tarchaly stadnina S	31	0.329861	400	CP_50	Pigeon_long	1	0	0	0	0	0	0	0	0	0	0	0	0	0	0	0	0	0	0	0	0	0	0	0	0	0	0	0	0	0	0	0	0	0	0	0	0	0	0	0	0	0	0
80	Tarchaly stadnina S	33	0.335417	400	CU_5	Cuckoo_short	2	mob: H-2; nerv: LE, TP	3	4	0	0	0	0	0	0	0	0	0	0	0	0	0	0	0	0	0	0	0	0	0	0	0	0	0	0	0	0	0	0	0	0	0	0	0	0	0	0	0
80	Tarchaly stadnina S	47	0.493056	400	CP_5	Pigeon_short	3	0	0	0	0
80	Tarchaly stadnina S	48	0.279167	400	CU_50	Cuckoo_long	4	0	0	0	0	0	0	0	0	0	0	0	0	0	0	0	0	0	0	0	0	0	0	0	0	0	0	0	0	0	0	0	0	0	0	0	0	0	0	0	0	0	0
81	Sulmierzyce N ambona	29	0.725	800	CP_5	Pigeon_short	1	nerv: PJ	1	1	0	0	0	0	0	0	0	0	0	0	0	0	0	0	0	0	0	0	0	0	0	0	0	0	0	0	0	0	0	0	0	0	0	0	0	0	0	0	0
81	Sulmierzyce N ambona	33	0.291667	800	CU_5	Cuckoo_short	2		0	0	4	0	0	0	0	0	0	0	0	0	0	0	0	0	0	0	0	0	0	0	0	0	0	0	0	0	0	0	0	0	0	0	0	0	0	0	0	0	0
81	Sulmierzyce N ambona	46	0.725	800	CU_50	Cuckoo_long	3	nerv: E	1	1	0	0	0	0	0	0	0	0	0	0	0	0	0	0	0	0	0	0	0	0	0	0	0	0	0	0	0	0	0	0	0	0	0	0	0	0	0	0	0
81	Sulmierzyce N ambona	46	0.59375	800	CP_50	Pigeon_long	4	0	0	0	0	0	0	0	0	0	0	0	0	0	0	0	0	0	0	0	0	0	0	0	0	0	0	0	0	0	0	0	0	0	0	0	0	0	0	0	0	0	0
82	Huta SW polna	31	0.260417	400	CP_50	Pigeon_long	1	0	0	0	0	0	0	0	0	0	0	0	0	0	0	0	0	0	0	0	0	0	0	0	0	0	0	0	0	0	0	0	0	0	0	0	0	0	0	0	0	0	0
82	Huta SW polna	32	0.276389	400	CU_5	Cuckoo_short	2	nerv: LC, PE	2	2	7	0	0	0	0	0	0	0	0	0	0	0	0	0	0	0	0	0	0	0	0	0	0	0	0	0	0	0	0	0	1	0	0	0	0	0	0	0	0
82	Huta SW polna	47	0.513889	400	CU_50	Cuckoo_long	3	0	0	0	0	0	0	0	0	0	0	0	0	0	0	0	0	0	0	0	0	0	0	0	0	0	0	0	0	0	0	0	0	0	0	0	0	0	0	0	0	0	0
82	Huta SW polna	48	0.470833	400	CP_5	Pigeon_short	4	0	0	0	0	0	0	0	0	0	0	0	0	0	0	0	0	0	0	0	0	0	0	0	0	0	0	0	0	0	0	0	0	0	0	0	0	0	0	0	0	0	0
83	Koleda N	29	0.779861	100	CU_5	Cuckoo_short	1	mob: D, H-4, nerv: EC	3	6	6	0	0	0	0	0	0	0	0	0	0	0	0	0	0	0	0	0	0	0	0	0	0	0	0	0	0	0	0	0	0	1	0	0	0	0	0	0	0
83	Koleda N	33	0.303472	100	CP_5	Pigeon_short	2	mob: MA, PD	2	2	0	0	0	0	0	0	0	0	0	0	0	0	0	0	0	0	0	0	0	0	0	0	0	0	0	0	0	0	0	0	0	0	0	0	0	0	0	0	0
83	Koleda N	47	0.56875	100	CU_50	Cuckoo_long	3	mob: H-2, MF, MA	3	4	0	0	0	0	0	0	0	0	0	0	0	0	0	0	0	0	0	0	0	0	0	0	0	0	0	0	0	0	0	0	0	0	0	0	0	0	0	0	0
83	Koleda N	48	0.53125	100	CP_50	Pigeon_long	4	0	0	0	0	0	0	0	0	0	0	0	0	0	0	0	0	0	0	0	0	0	0	0	0	0	0	0	0	0	0	0	0	0	0	0	0	0	0	0	0	0	0
84	Tarchaly stadnina	31	0.322917	50	CU_50	Cuckoo_long	1	mob: CC, H, P; nerv: G, TP-2	5	6	0	0	0	0	0	0	0	0	0	0	0	0	0	0	0	0	0	0	0	1	0	0	0	0	0	0	0	0	0	0	0	0	0	0	0	0	0	0	0
84	Tarchaly stadnina	33	0.343056	50	CU_5	Cuckoo_short	2	mob: H; nerv: TM, TP	3	3	0	0	0	0	0	0	0	0	0	0	0	0	0	0	0	0	0	0	0	0	0	0	0	0	0	0	0	0	0	0	0	0	0	0	0	0	0	0	0
84	Tarchaly stadnina	47	0.498611	50	CP_50	Pigeon_long	3	0	0	0	0	0	0	0	0	0	0	0	0	0	0	0	0	0	0	0	0	0	0	0	0	0	0	0	0	0	0	0	0	0	0	0	0	0	0	0	0	0	0
84	Tarchaly stadnina	48	0.284722		CP_5	Pigeon_short	4	mob: H	1	1	0	0	0	0	0	0	0	0	0	0	0	0	0	0	0	0	0	0	0	0	0	0	0	0	0	0	0	0	0	0	0	0	0	0	0	0	0	0	0
85	Sulmierzyce mlodnik	29	0.741667	800	CU_5	Cuckoo_short	1	nerv: KT, LE	2	2	0	0	0	0	0	0	0	0	0	0	0	0	0	0	0	0	0	0	0	0	0	0	0	0	0	0	0	0	0	0	0	0	0	0	0	0	0	0	0
85	Sulmierzyce mlodnik	33	0.278472	800	CU_50	Cuckoo_long	2	nerv: LC	1	1	0	0	0	0	0	0	0	0	0	0	0	0	0	0	0	0	0	0	0	0	0	0	0	0	0	0	0	0	0	0	0	0	0	0	0	0	0	0	0
85	Sulmierzyce mlodnik	47	0.605556	800	CP_5	Pigeon_short	3	0	0	0	0	0	0	0	0	0	0	0	0	0	0	0	0	0	0	0	0	0	0	0	0	0	0	0	0	0	0	0	0	0	0	0	0	0	0	0	0	0	0
85	Sulmierzyce mlodnik	48	0.555556	800	CP_50	Pigeon_long	4	0	0	0	0	0	0	0	0	0	0	0	0	0	0	0	0	0	0	0	0	0	0	0	0	0	0	0	0	0	0	0	0	0	0	0	0	0	0	0	0	0	0
86	Huta skrzyzowanie	31	0.273611	50	CP_5	Pigeon_short	1	mob: H-2	1	2	0	0	0	0	0	0	0	0	0	0	0	0	0	0	0	0	0	0	0	0	0	0	0	0	0	0	0	0	0	0	0	0	0	0	0	0	0	0	0
86	Huta skrzyzowanie	32	0.289583	50	CP_50	Pigeon_long	2	mob: H-2	1	2	0	0	0	0	0	0	0	0	0	0	0	0	0	0	0	0	0	0	0	0	0	0	0	0	0	0	0	0	0	0	0	0	0	0	0	0	0	0	0
86	Huta skrzyzowanie	47	0.527778	50	CU_5	Cuckoo_short	3	nerv: P	1	1	0	0	0	0	0	0	0	0	0	0	0	0	0	0	0	0	0	0	0	0	0	0	0	0	0	0	0	0	0	0	0	0	0	0	0	0	0	0	0
86	Huta skrzyzowanie	48	0.484028	50	CU_50	Cuckoo_long	4	mob: H-2; nerv: P	2	3	0	0	0	0	0	0	0	0	0	0	0	0	0	0	0	0	0	0	0	0	0	0	0	0	0	0	0	0	0	0	0	0	0	0	0	0	0	0	0
87	Sulmierzyce W polana	29	0.734028	800	CU_50	Cuckoo_long	1	nerv: LC	1	1	8	0	0	0	0	0	0	0	0	0	0	0	0	0	0	0	0	0	0	0	0	0	0	0	0	0	0	0	0	0	0	0	0	0	0	0	0	0	0
87	Sulmierzyce W polana	33	0.286111	800	CP_50	Pigeon_long	2	0	0	0	0	0	0	0	0	0	0	0	0	0	0	0	0	0	0	0	0	0	0	0	0	0	0	0	0	0	0	0	0	0	0	0	0	0	0	0	0	0	0
87	Sulmierzyce W polana	46	0.732639	800	CU_5	Cuckoo_short	3	nerv: LC	1	1	0	0	0	0	0	0	0	0	0	0	0	0	0	0	0	0	0	0	0	0	0	0	0	0	0	0	0	0	0	0	0	0	0	0	0	0	0	0	0
87	Sulmierzyce W polana	47	0.600694	800	CP_5	Pigeon_short	4	0	0	0	0	0	0	0	0	0	0	0	0	0	0	0	0	0	0	0	0	0	0	0	0	0	0	0	0	0	0	0	0	0	0	0	0	0	0	0	0	0	0
88	Huta samotna osad	31	0.26875	800	CP_5	Pigeon_short	1	0	0	0	0	0	0	0	0	0	0	0	0	0	0	0	0	0	0	0	0	0	0	0	0	0	0	0	0	0	0	0	0	0	0	0	0	0	0	0	0	0	0
88	Huta samotna osad	32	0.283333	800	CU_50	Cuckoo_long	2	mob: L-2; nerv: LC	2	3	0	0	0	0	0	0	0	0	0	0	0	0	0	0	0	0	0	0	0	0	0	0	0	0	0	0	0	0	0	0	0	0	0	0	0	0	0	0	0
88	Huta samotna osad	47	0.520833	800	CP_50	Pigeon_long	3	0	0	0	0	0	0	0	0	0	0	0	0	0	0	0	0	0	0	0	0	0	0	0	0	0	0	0	0	0	0	0	0	0	0	0	0	0	0	0	0	0	0
88	Huta samotna osad	48	0.477778	800	CU_5	Cuckoo_short	4	0	0	0	0	0	0	0	0	0	0	0	0	0	0	0	0	0	0	0	0	0	0	0	0	0	0	0	0	0	0	0	0	0	0	0	0	0	0	0	0	0	0
89	Odolanow cmentarz	31	0.540278	50	CP_50	Pigeon_long	1	0	0	0	0	0	0	0	0	0	0	0	0	0	0	0	0	0	0	0	0	0	0	0	0	0	0	0	0	0	0	0	0	0	0	0	0	0	0	0	0	0	0
89	Odolanow cmentarz	32	0.334722	50	CU_50	Cuckoo_long	2	mob: TP; nerv: HI, SA	3	3	0	0	0	0	0	0	0	0	0	0	0	0	0	0	0	0	0	0	0	0	0	0	0	0	0	0	0	0	0	0	0	0	0	0	0	0	0	0	0
89	Odolanow cmentarz	47	0.7375	50	CP_5	Pigeon_short	3	0	0	0	0	0	0	0	0	0	0	0	0	0	0	0	0	0	0	0	0	0	0	0	0	0	0	0	0	0	0	0	0	0	0	0	0	0	0	0	0	0	0
89	Odolanow cmentarz	48	0.501389	50	CU_5	Cuckoo_short	4		0	0	0	0	0	0	0	0	0	0	0	0	0	0	0	0	0	0	0	0	0	0	0	0	0	0	0	0	0	0	0	0	0	0	0	0	0	0	0	0	0
90	Huta hotel wjazd	30	0.258333	100	CP_5	Pigeon_short	1	nerv: PE	1	1	0	0	0	0	0	0	0	0	0	0	0	0	0	0	0	0	0	0	0	0	0	0	0	0	0	0	0	0	0	0	1	0	0	0	0	0	0	0	0
90	Huta hotel wjazd	32	0.267361	100	CU_5	Cuckoo_short	2	mob: D; nerv: PO, PJ	3	3	0	0	0	0	0	0	0	0	0	0	0	0	0	0	0	0	0	0	0	0	0	0	0	0	0	0	0	0	0	0	0	1	0	0	0	0	0	0	0
90	Huta hotel wjazd	47	0.266667	100	CU_50	Cuckoo_long	3	mob: S; nerv: MF, PE	3	3	0	0	0	0	0	0	0	0	0	0	0	0	0	0	0	0	0	0	0	0	0	0	0	0	0	0	0	0	0	0	1	0	0	0	0	0	0	0	0
90	Huta hotel wjazd	48	0.373611	100	CP_50	Pigeon_long	4	0	0	0	0	0	0	0	0	0	0	0	0	0	0	0	0	0	0	0	0	0	0	0	0	0	0	0	0	0	0	0	0	0	0	0	0	0	0	0	0	0	0
91	Tarchaly samotna osada W	31	0.297917	800	CU_5	Cuckoo_short	1	mob: A; nerv: LE	2	2	5	0	0	0	0	0	0	0	0	0	0	1	0	0	0	0	0	0	0	0	0	0	0	0	0	0	0	0	0	0	0	0	0	0	0	0	0	0	0
91	Tarchaly samotna osada W	32	0.358333	800	CP_50	Pigeon_long	2	0	0	0	0	0	0	0	0	0	0	0	0	0	0	0	0	0	0	0	0	0	0	0	0	0	0	0	0	0	0	0	0	0	0	0	0	0	0	0	0	0	0
91	Tarchaly samotna osada W	47	0.458333	800	CU_50	Cuckoo_long	3	mob: MF; nerv: XL, S.C.	3	3	0	0	0	0	0	0	1	0	0	0	0	0	0	0	0	0	0	0	0	0	0	0	0	0	0	0	0	0	0	0	0	0	0	0	0	0	0	0	0
91	Tarchaly samotna osada W	48	0.25	800	CP_5	Pigeon_short	4	0	0	0	0	0	0	0	0	0	0	0	0	0	0	0	0	0	0	0	0	0	0	0	0	0	0	0	0	0	0	0	0	0	0	0	0	0	0	0	0	0	0
92	Sulmierzyce row	29	0.763889	400	CU_5	Cuckoo_short	1	mob: H; nerv: PE, SA	3	3	0	0	0	0	0	0	0	0	0	0	0	0	0	0	0	0	0	0	0	0	0	0	0	0	0	0	0	0	0	0	1	0	0	0	0	0	0	0	0
92	Sulmierzyce row	33	0.255556	400	CP_50	Pigeon_long	2	nerv: TP	1	1	0	0	0	0	0	0	0	0	0	0	0	0	0	0	0	0	0	0	0	0	0	0	0	0	0	0	0	0	0	0	0	0	0	0	0	0	0	0	0
92	Sulmierzyce row	46	0.719444	400	CU_50	Cuckoo_long	3	mob: H; nerv: HI, SA	3	3	0	0	0	0	0	0	0	0	0	0	0	0	0	0	0	0	0	0	0	0	0	0	0	0	0	0	0	0	0	0	0	0	0	0	0	0	0	0	0
92	Sulmierzyce row	47	0.585417	400	CP_5	Pigeon_short	4	0	0	0	0	0	0	0	0	0	0	0	0	0	0	0	0	0	0	0	0	0	0	0	0	0	0	0	0	0	0	0	0	0	0	0	0	0	0	0	0	0	0
93	Tarchaly samotna	31	0.288889	400	CU_50	Cuckoo_long	1	nerv: G, XL	2	2	15	0	0	0	0	0	1	0	0	0	0	0	0	0	0	0	0	0	0	0	0	0	0	0	0	0	0	0	0	0	0	0	0	0	0	0	0	0	0
93	Tarchaly samotna	32	0.363889	400	CP_5	Pigeon_short	2	0	0	0	0	0	0	0	0	0	0	0	0	0	0	0	0	0	0	0	0	0	0	0	0	0	0	0	0	0	0	0	0	0	0	0	0	0	0	0	0	0	0
93	Tarchaly samotna	47	0.464583	400	CU_5	Cuckoo_short	3	0	0	0	0	0	0	0	0	0	0	0	0	0	0	0	0	0	0	0	0	0	0	0	0	0	0	0	0	0	0	0	0	0	0	0	0	0	0	0	0	0	0
93	Tarchaly samotna	48	0.255556	400	CP_50	Pigeon_long	4	nerv: XL	1	1	0	0	0	0	0	0	1	0	0	0	0	0	0	0	0	0	0	0	0	0	0	0	0	0	0	0	0	0	0	0	0	0	0	0	0	0	0	0	0
94	Sulmierzyce E	29	0.756944	800	CU_50	Cuckoo_long	1	mob: PE; nerv: LC, S	3	3	4	0	0	0	0	0	0	0	0	0	0	0	0	0	0	0	0	0	0	0	0	0	0	0	0	0	0	0	0	1	0	0	0	0	0	0	0	0	0
94	Sulmierzyce E	33	0.2625	800	CP_5	Pigeon_short	2	0	0	0	0	0	0	0	0	0	0	0	0	0	0	0	0	0	0	0	0	0	0	0	0	0	0	0	0	0	0	0	0	0	0	0	0	0	0	0	0	0	0
94	Sulmierzyce E	47	0.621528	800	CP_50	Pigeon_long	3	0	0	0	0	0	0	0	0	0	0	0	0	0	0	0	0	0	0	0	0	0	0	0	0	0	0	0	0	0	0	0	0	0	0	0	0	0	0	0	0	0	0
94	Sulmierzyce E	48	0.546528	800	CU_5	Cuckoo_short	4	mob: H	1	1	0	0	0	0	0	0	0	0	0	0	0	0	0	0	0	0	0	0	0	0	0	0	0	0	0	0	0	0	0	0	0	0	0	0	0	0	0	0	0
95	Swieca las	31	0.574306	800	CP_50	Pigeon_long	1	nerv: PE, Z	2	2	0	0	0	0	0	0	0	0	0	0	0	0	0	0	0	0	0	0	0	0	0	0	0	0	0	0	0	0	0	0	1	0	0	0	0	0	0	0	0
95	Swieca las	32	0.365972	800	CU_5	Cuckoo_short	2	nerv: G, TM	2	2	4	0	0	0	0	0	0	0	0	0	0	0	0	0	0	0	0	0	0	0	0	0	0	0	0	0	0	0	0	0	0	0	0	0	0	0	0	0	0
95	Swieca las	47	0.760417	800	CU_50	Cuckoo_long	3	0	0	0	0	0	0	0	0	0	0	0	0	0	0	0	0	0	0	0	0	0	0	0	0	0	0	0	0	0	0	0	0	0	0	0	0	0	0	0	0	0	0
95	Swieca las	48	0.460417	800	CP_5	Pigeon_short	4		0	0	0	0	0	0	0	0	0	0	0	0	0	0	0	0	0	0	0	0	0	0	0	0	0	0	0	0	0	0	0	0	0	0	0	0	0	0	0	0	0
96	Trzcieliny N	30	0.317361	100	CP_5	Pigeon_short	1	0	0	0	0	0	0	0	0	0	0	0	0	0	0	0	0	0	0	0	0	0	0	0	0	0	0	0	0	0	0	0	0	0	0	0	0	0	0	0	0	0	0
96	Trzcieliny N	33	0.577778	100	CU_50	Cuckoo_long	2	mob: H; nerv: S-2	2	3	0	0	0	0	0	0	0	0	0	0	0	0	0	0	0	0	0	0	0	0	0	0	0	0	0	0	0	0	0	0	0	0	0	0	0	0	0	0	0
96	Trzcieliny N	47	0.315972	100	CP_50	Pigeon_long	3	mob: H-2	1	2	0	0	0	0	0	0	0	0	0	0	0	0	0	0	0	0	0	0	0	0	0	0	0	0	0	0	0	0	0	0	0	0	0	0	0	0	0	0	0
96	Trzcieliny N	48	0.327778	100	CU_5	Cuckoo_short	4	mob: H; nerv: XL, PJ	3	3	6	0	0	0	0	0	1	0	0	0	0	0	0	0	0	0	0	0	0	0	0	0	0	0	0	0	0	0	0	0	0	0	0	0	0	0	0	0	0
97	Sulmierzyce E wieza	29	0.750694	400	CP_50	Pigeon_long	1	nerv: XL	1	1	0	0	0	0	0	0	1	0	0	0	0	0	0	0	0	0	0	0	0	0	0	0	0	0	0	0	0	0	0	0	0	0	0	0	0	0	0	0	0
97	Sulmierzyce E wieza	33	0.269444	400	CU_50	Cuckoo_long	2	mob: LC; nerv: XL, SN	3	3	0	0	0	0	0	0	1	0	0	0	0	0	0	0	0	0	0	0	0	0	0	0	0	0	0	0	0	0	0	0	0	0	0	0	0	0	0	0	0
97	Sulmierzyce E wieza	47	0.614583	400	CU_5	Cuckoo_short	3	mob: H-2; nerv: XL	2	3	0	0	0	0	0	0	1	0	0	0	0	0	0	0	0	0	0	0	0	0	0	0	0	0	0	0	0	0	0	0	0	0	0	0	0	0	0	0	0
97	Sulmierzyce E wieza	48	0.540278	400	CP_5	Pigeon_short	4	0	0	0	0	0	0	0	0	0	0	0	0	0	0	0	0	0	0	0	0	0	0	0	0	0	0	0	0	0	0	0	0	0	0	0	0	0	0	0	0	0	0
98	Tarchaly CPN	31	0.28125	200	CP_5	Pigeon_short	1	0	0	0	0	0	0	0	0	0	0	0	0	0	0	0	0	0	0	0	0	0	0	0	0	0	0	0	0	0	0	0	0	0	0	0	0	0	0	0	0	0	0
98	Tarchaly CPN	32	0.369444	200	CU_50	Cuckoo_long	2	mobb:MF; nerv: LC, XL	3	3	12	0	0	0	0	0	1	0	0	0	0	0	0	0	0	0	0	0	0	0	0	0	0	0	0	0	0	0	0	0	0	0	0	0	0	0	0	0	0
98	Tarchaly CPN	47	0.484722	200	CP_50	Pigeon_long	3	mob: H	1	1	0	0	0	0	0	0	0	0	0	0	0	0	0	0	0	0	0	0	0	0	0	0	0	0	0	0	0	0	0	0	0	0	0	0	0	0	0	0	0
98	Tarchaly CPN	48	0.267361	200	CU_5	Cuckoo_short	4	nerv: XL, PIP	2	2	8	0	0	0	0	0	1	0	0	0	0	0	0	0	0	0	0	0	0	0	0	0	0	0	0	0	0	0	0	0	0	0	0	0	0	0	0	0	0
99	Sulmierzyce cegly	29	0.770833	50	CP_5	Pigeon_short	1	mob: H; nerv: LC, PD	3	3	0	0	0	0	0	0	0	0	0	0	0	0	0	0	0	0	0	0	0	0	0	0	0	0	0	0	0	0	0	0	0	0	0	0	0	0	0	0	0
99	Sulmierzyce cegly	33	0.25	50	CU_50	Cuckoo_long	2	nerv: P	1	1	0	0	0	0	0	0	0	0	0	0	0	0	0	0	0	0	0	0	0	0	0	0	0	0	0	0	0	0	0	0	0	0	0	0	0	0	0	0	0
99	Sulmierzyce cegly	46	0.713194	50	CU_5	Cuckoo_short	3	mob: H, Stor; nerv: P-2	3	4	0	0	0	0	0	0	0	0	0	0	0	0	0	0	0	0	0	0	0	0	0	0	0	0	0	0	0	0	0	0	0	0	0	0	0	0	0	0	0
99	Sulmierzyce cegly	47	0.579861	50	CP_50	Pigeon_long	4		0	0	0	0	0	0	0	0	0	0	0	0	0	0	0	0	0	0	0	0	0	0	0	0	0	0	0	0	0	0	0	0	0	0	0	0	0	0	0	0	0
100	Samotna osada N	31	0.309028	200	CP_5	Pigeon_short	1	mob: H; nerv: TP	2	2	0	0	0	0	0	0	0	0	0	0	0	0	0	0	0	0	0	0	0	0	0	0	0	0	0	0	0	0	0	0	0	0	0	0	0	0	0	0	0
100	Samotna osada N	32	0.347222	200	CU_5	Cuckoo_short	2	mob: H-2	1	2	3	0	0	0	0	0	0	0	0	0	0	0	0	0	0	0	0	0	0	0	0	0	0	0	0	0	0	0	0	0	0	0	0	0	0	0	0	0	0
100	Samotna osada N	47	0.472222	200	CU_50	Cuckoo_long	3	mob: H; nerv: LC	2	2	0	0	0	0	0	0	0	0	0	0	0	0	0	0	0	0	0	0	0	0	0	0	0	0	0	0	0	0	0	0	0	0	0	0	0	0	0	0	0
100	Samotna osada N	48	0.261111	200	CP_50	Pigeon_long	4	nerv: AP-2	1	2	0	0	0	0	0	0	0	0	0	0	0	0	0	0	0	0	2	0	0	0	0	0	0	0	0	0	0	0	0	0	0	0	0	0	0	0	0	0	0
[truncated: 201 more columns]
