# Supplementary material for: Functional significance of cuckoo Cuculus canorus calls: responses of conspecifics, hosts and non-hosts
Source: PeerJ. 2018 Sep 18;6:e5302. doi: 10.7717/peerj.5302 (PMC6149496; doi:10.7717/peerj.5302)
Supplement: Supplemental Information 2 — Data are arranged in columns: A, species Latin name; B, host—0—non-host, 1—host for cuckoo eggs and chocks; C, coloniality: 0-non-colonial species, 1—colonial species; D, number of interactions with cuckoo in all trials. [file peerj-06-5302-s002.xls]

## Sheet: host.react
Species	Host	Coloniality	No.reactions	host
Acanthis cannabina	0	1	4	non-host
Acrocephalus arundinaceus	1	0	1	host
Acrocephalus palustris	1	0	22	host
Acrocephalus schoebaneus	1	0	2	host
Acrocephalus scirpaceus	1	0	3	host
Alauda arvensis	1	0	3	host
Anthus campestris	1	0	1	host
Anthus pratensis	1	0	2	host
Anthus trivalis	1	0	1	host
Carduelis carduelis	0	0	3	non-host
Chloris chloris	0	1	4	non-host
Coccothraustes coccothraustes	0	0	4	non-host
Corvus corax	0	0	3	non-host
Corvus cornix	0	0	1	non-host
Cyanistes cyaneus	0	0	23	non-host
Delichon urbica	0	1	16	non-host
Dendrocopos major	1	0	6	host
Emberiza citrinella	1	0	12	host
Emberiza schoeniclus	1	0	3	host
Erithacus rubecula	1	0	12	host
Fringilla coelebs	0	0	3	non-host
Galerida cristata	0	0	3	non-host
Garrulus glandarius	0	0	11	non-host
Hippolais icterina	1	0	8	host
Hirundo rustica	1	1	143	host
Lanius collurio	1	0	31	host
Lanius excubitor	0	0	14	non-host
Lululla arborea	1	0	3	host
Luscinia meharhynchos	0	0	3	non-host
Miliaria calandra	0	0	2	non-host
Motacilla alba	1	0	33	host
Motacilla flava	1	0	22	host
Oriolus oriolus	0	0	3	non-host
Passer domesticus	0	1	4	non-host
Passer montanus	0	1	24	non-host
Parus ater	0	0	1	non-host
Parus major	1	0	38	host
Parus montanus	0	0	3	non-host
Phoenicurus ochruros	1	0	5	host
Phoenicurus pheoenicuroides	1	0	3	host
Phylloscopus collybita	1	0	14	host
Phylloscopus sibilatrix	1	0	2	host
Phylloscopus trochilus	1	0	11	host
Pica pica	0	0	9	non-host
Riparia riparia	1	1	2	host
Saxicola rubetra	1	0	3	host
Saxicola torquata	1	0	1	host
Sitta europea	0	0	1	non-host
Sturnus vulgaris	1	1	26	host
Sylvia atricapilla	1	0	10	host
Sylvia communis	1	0	8	host
Sylvia curruca	1	0	8	host
Sylvia nisoria	1	0	10	host
Troglodytes troglodytes	1	0	5	host
Turdus merula	0	0	15	non-host
Turdus philomelos	1	0	3	host
Turdus pilaris	0	1	11	non-host
Turdus viscivorus	0	0	1	non-host
